# Supplementary material for: A distinct class of pan-cancer susceptibility genes revealed by an alternative polyadenylation transcriptome-wide association study
Source: Nat Commun. 2024 Feb 26;15:1729. doi: 10.1038/s41467-024-46064-7 (PMC10897204; doi:10.1038/s41467-024-46064-7)
Supplement: Supplementary file 4 — Supplementary Data 1-9 [file 41467_2024_46064_MOESM4_ESM.xlsx]

## Sheet: Supplementary Data 1
Supplementary Data 1. Cancer GWAS summary statistics and its matched GTEx tissues and TCGA studies.
# Cancer GWAS Sample ID: Tag for the dataset
# Cancer Description: detail information for the cancer
# Population: Population ancestry of the subjects in the dataset
# Cancer Type: brief cancer category names
# Potentially relevant Tissues: biological relevant tissues of respect cancer type according to prior experience
# Matched TCGA studies: TCGA study abbreviation for relevant cancer type
# Sample_Size: Sample size
# Source: data source
# PMID: PubMed Identifier
# Genome_Reference: Genome reference build
Cancer GWAS Sample ID	Cancer Description	Population	Cancer Type	Potentially relevant Tissues	Matched TCGA studies	Sample size (~n)	Source	PMID	Genome Reference
CGS01	Cancer code, self-reported: basal cell carcinoma	EUR	Basal cell carcinoma	Adipose_Subcutaneous,Adipose_Visceral_Omentum,Skin_Not_Sun_Exposed_Suprapubic,Skin_Sun_Exposed_Lower_leg,Whole_Blood		361141	UK Biobank-nealelab		hg19
CGS02	Breast cancer	EUR	Breast	Adipose_Subcutaneous,Adipose_Visceral_Omentum,Breast_Mammary_Tissue,Ovary,Uterus,Vagina,Cells_Cultured_fibroblasts,Whole_Blood,Spleen,Cells_EBV-transformed_lymphocytes	BRCA	69626	GWAS Catalog	26414677	hg19
CGS03	Breast cancer	EUR	Breast	Adipose_Subcutaneous,Adipose_Visceral_Omentum,Breast_Mammary_Tissue,Ovary,Uterus,Vagina,Cells_Cultured_fibroblasts,Whole_Blood,Spleen,Cells_EBV-transformed_lymphocytes	BRCA	139274	GWAS Catalog	29059683	hg19
CGS04	Breast cancer	EAS	Breast	Adipose_Subcutaneous,Adipose_Visceral_Omentum,Breast_Mammary_Tissue,Ovary,Uterus,Vagina,Cells_Cultured_fibroblasts,Whole_Blood,Spleen,Cells_EBV-transformed_lymphocytes	BRCA	95283	JENGER		hg19
CGS05	Malignant neoplasm of breast (all cancers excluded)	EUR	Breast	Adipose_Subcutaneous,Adipose_Visceral_Omentum,Breast_Mammary_Tissue,Ovary,Uterus,Vagina,Cells_Cultured_fibroblasts,Whole_Blood,Spleen,Cells_EBV-transformed_lymphocytes	BRCA	107722	FinnGen		hg19
CGS06	Malignant neoplasm of cervix uteri (all cancers excluded)	EUR	Cervical	Adipose_Subcutaneous,Adipose_Visceral_Omentum,Breast_Mammary_Tissue,Ovary,Uterus,Vagina,Whole_Blood	CESC	100969	FinnGen		hg19
CGS07	Colorectal cancer	EAS	Colorectal	Colon_Transverse,Colon_Sigmoid,Whole_Blood	COAD	202807	JENGER		hg19
CGS08	Malignant neoplasm of breast, HER2-negative (all cancers excluded)	EUR	Breast	Adipose_Subcutaneous,Adipose_Visceral_Omentum,Breast_Mammary_Tissue,Ovary,Uterus,Vagina,Cells_Cultured_fibroblasts,Whole_Blood,Spleen,Cells_EBV-transformed_lymphocytes	BRCA	106676	FinnGen		hg19
CGS09	Colorectal cancer (all cancers excluded)	EUR	Colorectal	Colon_Transverse,Colon_Sigmoid,Whole_Blood	COAD	177028	FinnGen		hg19
CGS10	Endometrial cancer	EUR	Female genital organs	Breast_Mammary_Tissue,Ovary,Uterus,Vagina,Whole_Blood,Adipose_Subcutaneous,Adipose_Visceral_Omentum		121885	NCBI	30093612	hg19
CGS11	Cancer code, self-reported: eye and/or adnexal cancer	EUR	Eye	Whole_Blood		361141	UK Biobank-nealelab		hg19
CGS12	malignant neoplasm of female genital organs (all cancers excluded)	EUR	Female genital organs	Breast_Mammary_Tissue,Ovary,Uterus,Vagina,Whole_Blood,Adipose_Subcutaneous,Adipose_Visceral_Omentum		102986	FinnGen		hg19
CGS13	Gastric cancer	EAS	Gastric	Stomach,Whole_Blood		202308	JENGER		hg19
CGS14	Cancer code, self-reported: liver/hepatocellular cancer	EUR	Liver	Liver,Whole_Blood	LIHC	361141	UK Biobank-nealelab		hg19
CGS15	Lung cancer	EAS	Lung	Lung,Whole_Blood	LUAD, LUSC	212453	JENGER		hg19
CGS16	Doctor diagnosed lung cancer (not mesothelioma)	EUR	Lung	Lung,Whole_Blood	LUAD, LUSC	91787	UK Biobank-nealelab		hg19
CGS17	Lung cancer and mesothelioma	EUR	Lung	Lung,Whole_Blood	LUAD, LUSC	361194	UK Biobank-nealelab		hg19
CGS18	Lung cancer and mesothelioma	EUR	Lung	Lung,Whole_Blood	LUAD, LUSC	361194	UK Biobank-nealelab		hg19
CGS19	Illnesses of father: Lung cancer	EUR	Lung	Lung,Whole_Blood	LUAD, LUSC	314072	UK Biobank-nealelab		hg19
CGS20	Illnesses of mother: Lung cancer	EUR	Lung	Lung,Whole_Blood	LUAD, LUSC	330689	UK Biobank-nealelab		hg19
CGS21	Malignant neoplasm of breast, HER-positive (all cancers excluded)	EUR	Breast	Adipose_Subcutaneous,Adipose_Visceral_Omentum,Breast_Mammary_Tissue,Ovary,Uterus,Vagina,Cells_Cultured_fibroblasts,Whole_Blood,Spleen,Cells_EBV-transformed_lymphocytes	BRCA	103530	FinnGen		hg19
CGS22	Non-small cell lung cancer (all cancers excluded)	EUR	Lung	Lung,Whole_Blood	LUAD	175633	FinnGen		hg19
CGS23	Malignant neoplasm of breast, HER-negative (all cancers excluded)	EUR	Breast	Adipose_Subcutaneous,Adipose_Visceral_Omentum,Breast_Mammary_Tissue,Ovary,Uterus,Vagina,Cells_Cultured_fibroblasts,Whole_Blood,Spleen,Cells_EBV-transformed_lymphocytes	BRCA	102359	FinnGen		hg19
CGS24	Malignant neoplasm of bronchus and lung (all cancers excluded)	EUR	Lung	Lung,Whole_Blood	LUAD	175674	FinnGen		hg19
CGS25	Cancer code, self-reported: hodgkins lymphoma / hodgkins disease	EUR	Lymphoma	Cells_EBV-transformed_lymphocytes,Whole_Blood	DLBC	361141	UK Biobank-nealelab		hg19
CGS26	Cancer code, self-reported: chronic lymphocytic	EUR	Lymphoma	Cells_EBV-transformed_lymphocytes,Whole_Blood	DLBC	361141	UK Biobank-nealelab		hg19
CGS27	Follicular lymphoma (all cancers excluded)	EUR	Lymphoma	Cells_EBV-transformed_lymphocytes,Whole_Blood	DLBC	181278	FinnGen		hg19
CGS28	Primary_lymphoid and hematopoietic malignant neoplasms (all cancers excluded)	EUR	Lymphoma	Cells_EBV-transformed_lymphocytes,Whole_Blood	DLBC	184293	FinnGen		hg19
CGS29	malignant neoplasm of male genital organs (all cancers excluded)	EUR	Male genital organs	Prostate,Testis,Whole_Blood,Adipose_Subcutaneous,Adipose_Visceral_Omentum		81227	FinnGen		hg19
CGS30	Cancer code, self-reported: malignant melanoma	EUR	Melanoma	Skin_Not_Sun_Exposed_Suprapubic,Skin_Sun_Exposed_Lower_leg,Whole_Blood,Adipose_Subcutaneous,Adipose_Visceral_Omentum	UVM	361141	UK Biobank-nealelab		hg19
CGS31	Cancer code, self-reported: multiple myeloma	EUR	Myeloma	Cells_EBV-transformed_lymphocytes,Whole_Blood		361141	UK Biobank-nealelab		hg19
CGS32	Invasive epithelial ovarian cancer	EUR	Ovarian	Breast_Mammary_Tissue,Ovary,Uterus,Vagina,Whole_Blood	OV	63347	GWAS Catalog	28346442	hg19
CGS33	Cancer code, self-reported: ovarian cancer	EUR	Ovarian	Breast_Mammary_Tissue,Ovary,Uterus,Vagina,Whole_Blood	OV	194153	UK Biobank-nealelab		hg19
CGS34	Pancreatic cancer	EAS	Pancreatic	Pancreas,Whole_Blood	PAAD	196187	JENGER		hg19
CGS35	Prostate cancer	EUR	Prostate	Prostate,Whole_Blood,Testis,Adipose_Subcutaneous,Adipose_Visceral_Omentum	PRAD	140254	GWAS Catalog	29892016	hg19
CGS36	Prostate cancer	EAS	Prostate	Prostate,Whole_Blood,Testis,Adipose_Subcutaneous,Adipose_Visceral_Omentum	PRAD	109347	JENGER		hg19
CGS37	Malignant neoplasm of prostate (all cancers excluded)	EUR	Prostate	Prostate,Whole_Blood,Testis,Adipose_Subcutaneous,Adipose_Visceral_Omentum	PRAD	80996	FinnGen		hg19
CGS38	Cancer code, self-reported: skin cancer	EUR	Skin	Skin_Not_Sun_Exposed_Suprapubic,Skin_Sun_Exposed_Lower_leg,Whole_Blood,Adipose_Subcutaneous,Adipose_Visceral_Omentum	SKCM	361141	UK Biobank-nealelab		hg19
CGS39	Malignant neoplasm of skin (all cancers excluded)	EUR	Skin	Skin_Not_Sun_Exposed_Suprapubic,Skin_Sun_Exposed_Lower_leg,Whole_Blood,Adipose_Subcutaneous,Adipose_Visceral_Omentum	SKCM	184390	FinnGen		hg19
CGS40	Carcinoma in situ of skin (all cancers excluded)	EUR	Skin	Skin_Not_Sun_Exposed_Suprapubic,Skin_Sun_Exposed_Lower_leg,Whole_Blood,Adipose_Subcutaneous,Adipose_Visceral_Omentum	SKCM	181624	FinnGen		hg19
CGS41	Carcinoma in situ of skin of other and unspecified parts of face (all cancers excluded)	EUR	Skin	Skin_Not_Sun_Exposed_Suprapubic,Skin_Sun_Exposed_Lower_leg,Whole_Blood,Adipose_Subcutaneous,Adipose_Visceral_Omentum	SKCM	181238	FinnGen		hg19
CGS42	Cancer code, self-reported: stomach cancer	EUR	Gastric	Stomach,Whole_Blood		361141	UK Biobank-nealelab		hg19
CGS43	Malignant neoplasm of stomach (all cancers excluded)	EUR	Gastric	Stomach,Whole_Blood		174639	FinnGen		hg19
CGS44	Cancer code, self-reported: testicular cancer	EUR	Male genital organs	Prostate,Testis,Whole_Blood,Adipose_Subcutaneous,Adipose_Visceral_Omentum		166988	UK Biobank-nealelab		hg19
CGS45	Malignant neoplasm of thyroid gland (all cancers excluded)	EUR	Thyroid	Thyroid,Whole_Blood	THCA	174995	FinnGen		hg19
CGS46	Leiomyoma of uterus (all cancers excluded)	EUR	Female genital organs	Breast_Mammary_Tissue,Ovary,Uterus,Vagina,Whole_Blood,Adipose_Subcutaneous,Adipose_Visceral_Omentum		107042	FinnGen		hg19
CGS47	Breast cancer	EUR	Breast	Adipose_Subcutaneous,Adipose_Visceral_Omentum,Breast_Mammary_Tissue,Ovary,Uterus,Vagina,Whole_Blood	BRCA	428231	GWAS Catalog	32887889	hg19
CGS48	Esophageal or stomach cancer	EUR	Esophageal	Esophagus_Gastroesophageal_Junction,Esophagus_Mucosa,Esophagus_Muscularis,Whole_Blood	ESCA	411441	GWAS Catalog	32887889	hg19
CGS49	Prostate cancer	EUR	Prostate	Prostate,Whole_Blood,Testis,Adipose_Subcutaneous,Adipose_Visceral_Omentum	PRAD	421142	GWAS Catalog	32887889	hg19
CGS50	Colorectal cancer	EUR	Colorectal	Colon_Transverse,Colon_Sigmoid,Whole_Blood	COAD	414143	GWAS Catalog	32887889	hg19
CGS51	Lymphocytic leukemia	EUR	Leukemia	Cells_EBV-transformed_lymphocytes,Whole_Blood	LAML	411202	GWAS Catalog	32887889	hg19
CGS52	Cervical cancer	EUR	Cervical	Adipose_Subcutaneous,Adipose_Visceral_Omentum,Breast_Mammary_Tissue,Ovary,Uterus,Vagina,Whole_Blood	CESC	416913	GWAS Catalog	32887889	hg19
CGS53	Kidney cancer	EUR	Kidney	Kidney_Cortex,Whole_Blood	KICH, KIRC,KIRP	411688	GWAS Catalog	32887889	hg19
CGS54	Non-Hodgkin's lymphoma	EUR	Lymphoma	Cells_EBV-transformed_lymphocytes,Whole_Blood	DLBC	412750	GWAS Catalog	32887889	hg19
CGS55	Cancer code, self-reported: primary bone cancer	EUR	Bone	Whole_Blood		361141	UK Biobank-nealelab		hg19
Abbreviation EAS, East Asian; EUR, European. AMR: American. LAML:Acute Myeloid Leukemia; BRCA:Breast invasive carcinoma;CESC:Cervical squamous cell carcinoma and endocervical adenocarcinoma; COAD:Colon adenocarcinoma; ESCA:Esophageal carcinoma; KICH:Kidney Chromophobe; KIRC:Kidney renal clear cell carcinoma; KIRP:Kidney renal papillary cell carcinoma; LIHC:Liver hepatocellular carcinoma; LUAD:Lun…

## Sheet: Supplementary Data 2
Supplementary Data 2. Heritability estimates (h2) for each cancer.
h2:SNP heritability; CIs: confidence intervals, 95% CI calculated from provided standard error. z-score of heritability estimates >1 were considered.
Cancer GWAS Sample ID	Population	Cancer Type	h2	se	zscore	95% CIs
CGS03	EUR	Breast	0.1736	0.0099	17.54	0.1637-0.1835
CGS02	EUR	Breast	0.1254	0.0131	9.57	0.1123-0.1385
CGS35	EUR	Prostate	0.1208	0.0106	11.4	0.1102-0.1314
CGS32	EUR	Ovarian	0.0508	0.0103	4.93	0.0405-0.0611
CGS36	EAS	Prostate	0.0478	0.0059	8.1	0.0419-0.0537
CGS46	EUR	Female genital organs	0.0379	0.0078	4.86	0.0301-0.0457
CGS49	EUR	Prostate cancer	0.0363	0.0041	8.85	0.0322-0.0404
CGS47	EUR	Breast cancer	0.0314	0.0038	8.26	0.0276-0.0352
CGS10	EUR	Female genital organs	0.0288	0.0049	5.88	0.0239-0.0337
CGS04	EAS	Breast	0.0287	0.0054	5.31	0.0233-0.0341
CGS37	EUR	Prostate	0.028	0.0079	3.54	0.0201-0.0359
CGS29	EUR	Male genital organs	0.0268	0.0076	3.53	0.0192-0.0344
CGS08	EUR	Breast	0.0251	0.006	4.18	0.0191-0.0311
CGS39	EUR	Skin	0.0245	0.0046	5.33	0.0199-0.0291
CGS05	EUR	Breast	0.0237	0.0062	3.82	0.0175-0.0299
CGS21	EUR	Breast	0.0205	0.0054	3.8	0.0151-0.0259
CGS19	EUR	Lung	0.0164	0.0019	8.63	0.0145-0.0183
CGS07	EAS	Colorectal	0.0153	0.0026	5.88	0.0127-0.0179
CGS13	EAS	Gastric	0.0111	0.0026	4.27	0.0085-0.0137
CGS01	EUR	Basal cell carcinoma	0.0106	0.0018	5.89	0.0088-0.0124
CGS23	EUR	Breast	0.0105	0.005	2.1	0.0055-0.0155
CGS52	EUR	Cervical cancer	0.0092	0.0025	3.68	0.0067-0.0117
CGS44	EUR	Male genital organs	0.0075	0.0032	2.34	0.0043-0.0107
CGS16	EUR	Lung	0.006	0.0051	1.18	0.0009-0.0111
CGS30	EUR	Melanoma	0.0057	0.0015	3.8	0.0042-0.0072
CGS40	EUR	Skin	0.0056	0.0028	2	0.0028-0.0084
CGS12	EUR	Female genital organs	0.0051	0.0043	1.19	0.0008-0.0094
CGS45	EUR	Thyroid	0.0051	0.003	1.7	0.0021-0.0081
CGS15	EAS	Lung	0.005	0.0022	2.27	0.0028-0.0072
CGS50	EUR	Colorectal cancer	0.0047	0.0013	3.62	0.0034-0.0060
CGS17	EUR	Lung	0.0045	0.0012	3.75	0.0033-0.0057
CGS18	EUR	Lung	0.0045	0.0012	3.75	0.0033-0.0057
CGS06	EUR	Cervical	0.0043	0.005	0.86	-0.0007-0.0093
CGS24	EUR	Lung	0.004	0.0026	1.54	0.0014-0.0066
CGS41	EUR	Skin	0.004	0.0029	1.38	0.0011-0.0069
CGS20	EUR	Lung	0.0036	0.0014	2.57	0.0022-0.005
CGS09	EUR	Colorectal	0.0035	0.003	1.17	0.0005-0.0065
CGS54	EUR	Non-Hodgkin's lymphoma	0.0026	0.0012	2.17	0.0014-0.0038
CGS43	EUR	Gastric	0.0024	0.0028	0.86	-0.0004-0.0052
CGS28	EUR	Lymphoma	0.0021	0.0023	0.91	-0.0002-0.0044
CGS22	EUR	Lung	0.0017	0.0028	0.61	-0.0011-0.0045
CGS26	EUR	Lymphoma	0.0017	0.0013	1.31	0.0004-0.003
CGS51	EUR	Lymphocytic leukemia	0.0017	0.0011	1.55	0.0006-0.0028
CGS53	EUR	Kidney cancer	0.0015	0.0011	1.36	0.0004-0.0026
CGS34	EAS	Pancreatic	0.0014	0.0023	0.61	-0.0009-0.0037
CGS14	EUR	Liver	0.0012	0.0012	1	0-0.0024
CGS11	EUR	Eye	0.0007	0.0013	0.54	-0.0006-0.002
CGS55	EUR	Bone	0.0006	0.0012	0.5	-0.0006-0.0018
CGS48	EUR	Esophageal or stomach cancer	0.0004	0.001	0.4	-0.0006-0.0014
CGS38	EUR	Skin	1.0832e-05	0.0013	0.01	-0.00129-0.00131
CGS33	EUR	Ovarian	-0.0002	0.0024	-0.08	-0.0026-0.0022
CGS31	EUR	Myeloma	-0.0007	0.0012	-0.58	-0.0019-0.0005
CGS27	EUR	Lymphoma	-0.0008	0.0024	-0.33	-0.0032-0.0016
CGS42	EUR	Gastric	-0.0008	0.0013	-0.62	-0.0021-0.0005
CGS25	EUR	Lymphoma	-0.0009	0.0013	-0.69	-0.0022-0.0004

## Sheet: Supplementary Data 3
Supplementary Data 3 3'aQTL enrichment for cancer GWAS samples. CI: confidence interval
Cancer GWAS Sample ID	Tissue	3'aQTL_Enrichment	3'aQTL_LowerCI	3'aQTL_UpperCI	eQTL_Enrichment	eQTL_LowerCI	eQTL_UpperCI	Effect_Label
CGS03	Adipose - Subcutaneous	2.15883	1.06757	2.86748	1.16578	0.819204	1.50425	3'aQTL Has Larger Effect
CGS03	Adipose - Visceral (Omentum)	0.979562	0.289514	1.54903	1.18121	0.824351	1.52467	eQTL Has Larger Effect
CGS03	Adrenal Gland	1.52791	0.697204	2.19748	1.27757	0.872021	1.6552	3'aQTL Has Larger Effect
CGS03	Artery - Aorta	1.41391	0.82751	1.92789	0.90897	0.534606	1.26388	3'aQTL Has Larger Effect
CGS03	Artery - Coronary	1.14816	0.0838198	1.92969	1.48863	1.05879	1.88815	eQTL Has Larger Effect
CGS03	Artery - Tibial	1.2672	0.74052	1.73493	0.942131	0.602838	1.27115	3'aQTL Has Larger Effect
CGS03	Brain - Amygdala	0.922557	-1.52659	2.20058	1.24674	0.616346	1.78172	eQTL Effect Only
CGS03	Brain - Anterior cingulate cortex (BA24)	1.25993	-0.110394	2.18738	1.49436	1.022	1.92669	eQTL Effect Only
CGS03	Brain - Caudate (basal ganglia)	1.11167	-0.0828234	1.94909	1.26788	0.842106	1.66269	eQTL Effect Only
CGS03	Brain - Cerebellum	1.48957	0.561163	2.22641	1.10252	0.665275	1.50181	3'aQTL Has Larger Effect
CGS03	Brain - Cerebellar Hemisphere	1.33929	0.513094	2.00967	1.13924	0.751392	1.5042	3'aQTL Has Larger Effect
CGS03	Brain - Cortex	1.05103	-0.0149845	1.83923	1.34766	0.956776	1.71704	eQTL Effect Only
CGS03	Brain - Frontal Cortex (BA9)	1.32962	0.235982	2.14711	1.0401	0.574429	1.46485	3'aQTL Has Larger Effect
CGS03	Brain - Hippocampus	1.39273	0.125587	2.29575	1.25199	0.771294	1.68736	3'aQTL Has Larger Effect
CGS03	Brain - Hypothalamus	1.3984	0.237777	2.25702	1.24254	0.74946	1.68601	3'aQTL Has Larger Effect
CGS03	Brain - Nucleus accumbens (basal ganglia)	1.55789	0.666266	2.25919	1.37625	0.959483	1.76554	3'aQTL Has Larger Effect
CGS03	Brain - Putamen (basal ganglia)	0.91703	-0.742947	1.96948	1.32557	0.877026	1.73807	eQTL Effect Only
CGS03	Brain - Spinal cord (cervical c-1)	2.02928	0.906017	2.88416	1.44015	0.942838	1.88575	3'aQTL Has Larger Effect
CGS03	Brain - Substantia nigra	0.692046	-20	2.1477	1.38455	0.765038	1.91299	eQTL Effect Only
CGS03	Breast - Mammary Tissue	1.1325	0.46332	1.69312	1.50941	1.15756	1.84847	eQTL Has Larger Effect
CGS03	Cells - Transformed fibroblasts	1.16308	0.638986	1.6255	1.0071	0.659479	1.34246	3'aQTL Has Larger Effect
CGS03	Cells - EBV-transformed lymphocytes	1.02719	-0.365123	1.97229	1.59968	1.1073	2.04562	eQTL Effect Only
CGS03	Colon - Sigmoid	1.36065	0.682185	1.9366	1.32411	0.958949	1.67441	3'aQTL Has Larger Effect
CGS03	Colon - Transverse	1.08798	0.371576	1.67929	1.17531	0.807549	1.52476	eQTL Has Larger Effect
CGS03	Esophagus - Gastroesophageal Junction	0.915439	0.0225972	1.60537	1.19403	0.814775	1.55429	eQTL Has Larger Effect
CGS03	Esophagus - Mucosa	1.30221	0.746413	1.79024	1.10407	0.756673	1.43936	3'aQTL Has Larger Effect
CGS03	Esophagus - Muscularis	1.06346	0.401936	1.61919	1.09791	0.751309	1.4333	eQTL Has Larger Effect
CGS03	Heart - Atrial Appendage	0.97262	0.133182	1.63195	1.16933	0.800549	1.52254	eQTL Has Larger Effect
CGS03	Heart - Left Ventricle	0.748891	-0.207464	1.47576	1.4488	1.09008	1.79158	eQTL Effect Only
CGS03	Liver	1.03278	-0.155319	1.8962	1.62621	1.20039	2.02436	eQTL Effect Only
CGS03	Lung	1.21525	0.656919	1.70393	1.0829	0.734033	1.41693	3'aQTL Has Larger Effect
CGS03	Minor Salivary Gland	1.64643	0.46588	2.52882	1.56196	1.05952	2.01459	3'aQTL Has Larger Effect
CGS03	Muscle - Skeletal	1.08417	0.499287	1.59177	1.27684	0.933618	1.61331	eQTL Has Larger Effect
CGS03	Nerve - Tibial	1.15009	0.604885	1.63519	1.04359	0.706729	1.37035	3'aQTL Has Larger Effect
CGS03	Ovary	0.630147	-1.15865	1.66061	1.58338	1.13467	1.99596	eQTL Effect Only
CGS03	Pancreas	1.74365	1.00555	2.36111	1.22039	0.835156	1.58541	3'aQTL Has Larger Effect
CGS03	Pituitary	1.37694	0.683424	1.97026	1.45168	1.08248	1.8054	eQTL Has Larger Effect
CGS03	Prostate	1.36215	0.456058	2.0691	1.42985	1.00904	1.82223	eQTL Has Larger Effect
CGS03	Skin - Not Sun Exposed (Suprapubic)	1.16475	0.592926	1.66327	1.17055	0.827556	1.50466	eQTL Has Larger Effect
CGS03	Skin - Sun Exposed (Lower leg)	1.07687	0.529693	1.56058	1.01982	0.672683	1.3566	3'aQTL Has Larger Effect
CGS03	Small Intestine - Terminal Ileum	1.36719	0.13573	2.24252	1.5082	1.05732	1.92505	eQTL Has Larger Effect
CGS03	Spleen	1.2701	0.415827	1.94983	1.39503	1.02266	1.74723	eQTL Has Larger Effect
CGS03	Stomach	1.04123	0.199047	1.70943	1.29517	0.898497	1.66983	eQTL Has Larger Effect
CGS03	Testis	1.15335	0.460247	1.73407	0.942385	0.60714	1.26708	3'aQTL Has Larger Effect
CGS03	Thyroid	1.29215	0.810115	1.72759	1.07798	0.742393	1.40781	3'aQTL Has Larger Effect
CGS03	Uterus	1.20159	-0.143007	2.14571	1.00917	0.302315	1.59434	eQTL Effect Only
CGS03	Vagina	1.38033	0.148211	2.28395	1.22607	0.604072	1.75739	3'aQTL Has Larger Effect
CGS03	Whole Blood	1.16398	0.487444	1.73483	1.2527	0.902854	1.5906	eQTL Has Larger Effect
CGS04	Adipose - Subcutaneous	-32.5798	-52.5798	3.62667	-0.702861	-20	1.26705	Both No Effect
CGS04	Adipose - Visceral (Omentum)	-28.1129	-48.1129	2.49516	-0.125236	-20	1.65398	Both No Effect
CGS04	Adrenal Gland	-30.6428	-50.6428	3.56498	-26.613	-46.613	1.69557	Both No Effect
CGS04	Artery - Aorta	-27.6706	-47.6706	2.08135	0.326466	-20	1.97069	Both No Effect
CGS04	Artery - Coronary	-32.6226	-52.6226	3.472	-0.993408	-20	2.17351	Both No Effect
CGS04	Artery - Tibial	-27.5933	-47.5933	1.9783	-0.368928	-20	1.53704	Both No Effect
CGS04	Brain - Amygdala	-26.9053	-46.9053	5.20679	-28.0739	-48.0739	2.26103	Both No Effect
CGS04	Brain - Anterior cingulate cortex (BA24)	-27.0199	-47.0199	4.26002	-26.6745	-46.6745	2.14221	Both No Effect
CGS04	Brain - Caudate (basal ganglia)	-34.8436	-54.8436	3.68818	0.607441	-20	2.47161	Both No Effect
CGS04	Brain - Cerebellum	-28.0977	-48.0977	3.36165	-1.83897	-20	1.70206	Both No Effect
CGS04	Brain - Cerebellar Hemisphere	0.886114	-20	4.19687	-27.5562	-47.5562	1.14152	Both No Effect
CGS04	Brain - Cortex	-28.3685	-48.3685	3.25961	0.427467	-20	2.20699	Both No Effect
CGS04	Brain - Frontal Cortex (BA9)	-31.7486	-51.7486	4.12347	-0.189828	-20	2.18444	Both No Effect
CGS04	Brain - Hippocampus	-26.8059	-46.8059	4.61176	0.23464	-20	2.83437	Both No Effect
CGS04	Brain - Hypothalamus	-27.3028	-47.3028	3.95316	1.17576	-20	2.93211	Both No Effect
CGS04	Brain - Nucleus accumbens (basal ganglia)	-30.5002	-50.5002	3.42849	-27.6168	-47.6168	1.60891	Both No Effect
CGS04	Brain - Putamen (basal ganglia)	-27.8771	-47.8771	4.5193	0.977176	-20	2.69195	Both No Effect
CGS04	Brain - Spinal cord (cervical c-1)	-26.6102	-46.6102	4.88017	0.664732	-20	2.71062	Both No Effect
CGS04	Brain - Substantia nigra	-30.0377	-50.0377	5.2543	1.83316	-20	3.89617	Both No Effect
CGS04	Breast - Mammary Tissue	-27.6061	-47.6061	2.95778	0.842474	-2.99571	2.44875	Both No Effect
CGS04	Cells - Transformed fibroblasts	-28.5201	-48.5201	1.85178	-0.0333439	-20	1.72133	Both No Effect
CGS04	Cells - EBV-transformed lymphocytes	-27.1292	-47.1292	4.03592	-28.3316	-48.3316	1.69037	Both No Effect
CGS04	Colon - Sigmoid	-26.5057	-46.5057	2.96956	0.0455303	-20	1.93638	Both No Effect
CGS04	Colon - Transverse	-27.9584	-47.9584	2.60153	0.0636887	-20	1.97754	Both No Effect
CGS04	Esophagus - Gastroesophageal Junction	-28.421	-48.421	2.56894	0.236129	-20	1.99789	Both No Effect
CGS04	Esophagus - Mucosa	-29.4957	-49.4957	2.18369	-0.278798	-20	1.59468	Both No Effect
CGS04	Esophagus - Muscularis	-28.6682	-48.6682	2.29734	-0.315314	-20	1.53919	Both No Effect
CGS04	Heart - Atrial Appendage	-27.8636	-47.8636	2.24005	0.178366	-20	1.90551	Both No Effect
CGS04	Heart - Left Ventricle	-26.5939	-46.5939	3.39374	0.604207	-20	2.27647	Both No Effect
CGS04	Liver	-31.7407	-51.7407	3.73141	-27.878	-47.878	2.42776	Both No Effect
CGS04	Lung	-28.8994	-48.8994	1.76689	-0.258874	-20	1.60074	Both No Effect
CGS04	Minor Salivary Gland	-26.2639	-46.2639	4.5994	0.202463	-20	2.71868	Both No Effect
CGS04	Muscle - Skeletal	0.967418	-20	3.09354	0.958334	-1.58202	2.49575	Both No Effect
CGS04	Nerve - Tibial	-29.1553	-49.1553	1.65021	-0.58507	-20	1.38694	Both No Effect
CGS04	Ovary	-27.9107	-47.9107	3.79288	-27.4996	-47.4996	2.26499	Both No Effect
CGS04	Pancreas	-27.8307	-47.8307	3.10849	0.359077	-20	2.05778	Both No Effect
CGS04	Pituitary	-29.3977	-49.3977	3.06962	0.492309	-20	2.3587	Both No Effect
CGS04	Prostate	1.6465	-20	4.93123	1.08713	-20	2.87846	Both No Effect
CGS04	Skin - Not Sun Exposed (Suprapubic)	-29.4875	-49.4875	2.14871	0.32836	-2.22464	1.84474	Both No Effect
CGS04	Skin - Sun Exposed (Lower leg)	-27.8197	-47.8197	1.8183	0.269765	-2.22035	1.79789	Both No Effect
CGS04	Small Intestine - Terminal Ileum	-26.9779	-46.9779	4.97976	-2.6716	-20	2.18795	Both No Effect
CGS04	Spleen	-26.5355	-46.5355	4.13716	0.602149	-20	2.34466	Both No Effect
CGS04	Stomach	-27.4316	-47.4316	2.90517	1.18762	-1.86146	2.76069	Both No Effect
CGS04	Testis	2.24425	-20	4.76988	0.428239	-2.08707	1.86452	Both No Effect
CGS04	Thyroid	-28.046	-48.046	1.73226	0.90093	-0.967478	2.38532	Both No Effect
CGS04	Uterus	-28.4125	-48.4125	4.34877	-28.5483	-48.5483	2.5231	Both No Effect
CGS04	Vagina	-25.3522	-45.3522	4.84909	-28.0592	-48.0592	2.00559	Both No Effect
CGS04	Whole Blood	2.51142	-20	5.32538	-0.701809	-20	1.75723	Both No Effect
CGS05	Adipose - Subcutaneous	-30.1182	-50.1182	2.92424	0.792849	-0.463102	1.87763	Both No Effect
CGS05	Adipose - Visceral (Omentum)	-27.8449	-47.8449	1.36711	0.833146	-0.761308	2.01733	Both No Effect
CGS05	Adrenal Gland	-28.071	-48.071	2.73015	0.894909	-1.16109	2.22876	Both No Effect
CGS05	Artery - Aorta	0.976997	-1.99019	2.73097	0.258667	-1.97951	1.56754	Both No Effect
CGS05	Artery - Coronary	-29.5995	-49.5995	2.8015	-25.5147	-45.5147	1.0323	Both No Effect
CGS05	Artery - Tibial	0.42635	-2.57859	2.16228	-0.0175619	-1.74407	1.22945	Both No Effect
CGS05	Brain - Amygdala	-32.2286	-52.2286	4.99222	-26.7211	-46.7211	1.37698	Both No Effect
CGS05	Brain - Anterior cingulate cortex (BA24)	-27.8626	-47.8626	4.81714	-26.5652	-46.5652	1.10872	Both No Effect
CGS05	Brain - Caudate (basal ganglia)	-27.1659	-47.1659	3.41365	0.283476	-2.95985	1.71869	Both No Effect
CGS05	Brain - Cerebellum	-30.6385	-50.6385	3.5434	-26.6454	-46.6454	0.684175	Both No Effect
CGS05	Brain - Cerebellar Hemisphere	-26.0779	-46.0779	2.76846	-29.4098	-49.4098	0.0887732	Both No Effect
CGS05	Brain - Cortex	-2.42729	-20	3.21279	0.382126	-3.54447	1.79747	Both No Effect
CGS05	Brain - Frontal Cortex (BA9)	-25.2459	-45.2459	3.84099	-0.239254	-20	1.58255	Both No Effect
CGS05	Brain - Hippocampus	-24.7244	-44.7244	4.68507	-26.5672	-46.5672	1.32036	Both No Effect
CGS05	Brain - Hypothalamus	-26.4708	-46.4708	3.75784	0.069642	-20	1.76801	Both No Effect
CGS05	Brain - Nucleus accumbens (basal ganglia)	-30.7889	-50.7889	3.42582	-27.8826	-47.8826	0.516809	Both No Effect
CGS05	Brain - Putamen (basal ganglia)	-28.4399	-48.4399	3.74915	0.6279	-1.81879	2.05121	Both No Effect
CGS05	Brain - Spinal cord (cervical c-1)	-30.7191	-50.7191	3.80218	0.421359	-20	2.14338	Both No Effect
CGS05	Brain - Substantia nigra	-29.1821	-49.1821	4.59425	-0.0250334	-20	2.48727	Both No Effect
CGS05	Breast - Mammary Tissue	-27.5098	-47.5098	1.99505	1.12686	-0.344406	2.2868	Both No Effect
CGS05	Cells - Transformed fibroblasts	0.719046	-2.18418	2.39118	0.600543	-0.774843	1.70329	Both No Effect
CGS05	Cells - EBV-transformed lymphocytes	-33.1668	-53.1668	3.58775	0.551408	-20	2.37482	Both No Effect
CGS05	Colon - Sigmoid	-29.9708	-49.9708	1.89926	1.02023	-0.520802	2.21619	Both No Effect
CGS05	Colon - Transverse	-27.9234	-47.9234	1.89098	0.615499	-1.13314	1.8564	Both No Effect
CGS05	Esophagus - Gastroesophageal Junction	-28.8951	-48.8951	1.83858	0.704908	-0.961347	1.93405	Both No Effect
CGS05	Esophagus - Mucosa	-27.4513	-47.4513	1.49634	-0.09512	-1.95766	1.19181	Both No Effect
CGS05	Esophagus - Muscularis	0.661446	-2.37051	2.43742	0.106703	-1.62143	1.34359	Both No Effect
CGS05	Heart - Atrial Appendage	0.91685	-20	2.84284	1.02968	-0.419703	2.20683	Both No Effect
CGS05	Heart - Left Ventricle	-34.2863	-54.2863	2.07992	1.29776	-0.219788	2.48047	Both No Effect
CGS05	Liver	-2.51878	-20	3.32229	0.0962912	-2.87657	1.74516	Both No Effect
CGS05	Lung	0.530329	-2.4505	2.26061	0.093265	-1.67857	1.37264	Both No Effect
CGS05	Minor Salivary Gland	-30.1149	-50.1149	3.62873	0.452932	-20	2.23373	Both No Effect
CGS05	Muscle - Skeletal	-2.39654	-20	1.93044	0.829592	-0.562888	1.93338	Both No Effect
CGS05	Nerve - Tibial	-1.17012	-20	1.71504	0.337332	-1.15853	1.51611	Both No Effect
CGS05	Ovary	-30.7594	-50.7594	3.14588	0.468658	-20	2.16335	Both No Effect
CGS05	Pancreas	1.54031	-1.4233	3.32575	0.470691	-1.25175	1.7495	Both No Effect
CGS05	Pituitary	-30.2416	-50.2416	2.29656	0.367094	-2.31924	1.81231	Both No Effect
CGS05	Prostate	-30.4891	-50.4891	3.58488	0.474305	-1.92878	1.87858	Both No Effect
CGS05	Skin - Not Sun Exposed (Suprapubic)	-29.1671	-49.1671	1.01227	0.420564	-1.06426	1.58822	Both No Effect
CGS05	Skin - Sun Exposed (Lower leg)	0.0245236	-20	1.8954	0.121552	-1.40899	1.2975	Both No Effect
CGS05	Small Intestine - Terminal Ileum	-30.3873	-50.3873	2.46149	0.134226	-20	1.91513	Both No Effect
CGS05	Spleen	-34.0883	-54.0883	2.2981	0.904161	-0.764266	2.17374	Both No Effect
CGS05	Stomach	-28.9057	-48.9057	2.33642	0.765014	-0.940542	2.02019	Both No Effect
CGS05	Testis	0.538401	-20	2.38443	0.0475269	-1.51145	1.19687	Both No Effect
CGS05	Thyroid	0.211819	-2.78554	1.91258	0.000647773	-1.53936	1.16003	Both No Effect
CGS05	Uterus	-28.1818	-48.1818	3.6113	-28.4817	-48.4817	1.41345	Both No Effect
CGS05	Vagina	-27.8169	-47.8169	3.29946	0.714242	-20	2.44835	Both No Effect
CGS05	Whole Blood	-6.33525	-20	1.57191	-0.259871	-2.59211	1.17547	Both No Effect
CGS06	Adipose - Subcutaneous	-28.4336	-48.4336	3.78678	0.829022	-4.7093	20	Both No Effect
CGS06	Adipose - Visceral (Omentum)	-30.3089	-50.3089	0.0196405	0.449891	-20	20	Both No Effect
CGS06	Adrenal Gland	-29.3603	-49.3603	0.146022	-0.123924	-20	3.56826	Both No Effect
CGS06	Artery - Aorta	-31.6295	-51.6295	-0.0499644	1.34844	-4.75226	20	Both No Effect
CGS06	Artery - Coronary	-30.2016	-50.2016	0.321113	0.56135	-20	20	Both No Effect
CGS06	Artery - Tibial	-30.1655	-50.1655	0.00647156	1.93744	-20	20	Both No Effect
CGS06	Brain - Amygdala	-28.8069	-48.8069	1.41825	-0.985966	-20	2.47515	Both No Effect
CGS06	Brain - Anterior cingulate cortex (BA24)	-28.7974	-48.7974	1.25876	-29.2195	-49.2195	1.23084	Both No Effect
CGS06	Brain - Caudate (basal ganglia)	-30.0847	-50.0847	0.727313	-29.3542	-49.3542	2.0289	Both No Effect
CGS06	Brain - Cerebellum	-29.9216	-49.9216	0.888882	-28.9404	-48.9404	0.723761	Both No Effect
CGS06	Brain - Cerebellar Hemisphere	-29.5844	-49.5844	0.838874	-1.45772	-20	2.22327	Both No Effect
CGS06	Brain - Cortex	-35.4288	-55.4288	0.457146	-28.5057	-48.5057	0.731365	Both No Effect
CGS06	Brain - Frontal Cortex (BA9)	-29.2608	-49.2608	0.743644	-32.2087	-52.2087	0.0278388	Both No Effect
CGS06	Brain - Hippocampus	-30.9	-50.9	1.06865	-1.9396	-20	1.43074	Both No Effect
CGS06	Brain - Hypothalamus	-28.8417	-48.8417	0.943605	-28.4927	-48.4927	2.92641	Both No Effect
CGS06	Brain - Nucleus accumbens (basal ganglia)	-29.3744	-49.3744	0.883172	-1.62382	-20	2.30298	Both No Effect
CGS06	Brain - Putamen (basal ganglia)	-28.48	-48.48	0.831724	-31.4066	-51.4066	-0.0672896	Both No Effect
CGS06	Brain - Spinal cord (cervical c-1)	-30.7328	-50.7328	0.884651	-30.2389	-50.2389	0.356776	Both No Effect
CGS06	Brain - Substantia nigra	-29.568	-49.568	1.15573	-36.7391	-56.7391	0.754226	Both No Effect
CGS06	Breast - Mammary Tissue	-32.7606	-52.7606	0.153162	1.1909	-20	20	Both No Effect
CGS06	Cells - Transformed fibroblasts	-28.492	-48.492	0.539053	-1.67808	-20	2.04071	Both No Effect
CGS06	Cells - EBV-transformed lymphocytes	-29.9685	-49.9685	0.516603	-28.4743	-48.4743	1.61853	Both No Effect
CGS06	Colon - Sigmoid	-32.503	-52.503	0.0222645	0.0472628	-20	20	Both No Effect
CGS06	Colon - Transverse	-31.501	-51.501	-0.1227	-1.10694	-20	5.59094	Both No Effect
CGS06	Esophagus - Gastroesophageal Junction	-31.9244	-51.9244	0.0981967	-1.12393	-20	4.71285	Both No Effect
CGS06	Esophagus - Mucosa	-31.6058	-51.6058	-0.211189	4.44979	-1.05268	20	Both No Effect
CGS06	Esophagus - Muscularis	-30.1968	-50.1968	-0.0346388	-0.443774	-20	20	Both No Effect
CGS06	Heart - Atrial Appendage	-30.2578	-50.2578	0.216587	-1.36738	-20	3.52896	Both No Effect
CGS06	Heart - Left Ventricle	-32.7452	-52.7452	0.0231236	-1.43336	-20	2.76532	Both No Effect
CGS06	Liver	-29.1887	-49.1887	0.527287	-2.01712	-20	1.77098	Both No Effect
CGS06	Lung	-29.5692	-49.5692	-0.0527252	0.962481	-3.5097	20	Both No Effect
CGS06	Minor Salivary Gland	-28.1209	-48.1209	0.698904	-2.39681	-20	1.78097	Both No Effect
CGS06	Muscle - Skeletal	-32.8388	-52.8388	-0.357276	0.596442	-20	20	Both No Effect
CGS06	Nerve - Tibial	-30.1007	-50.1007	-0.0386086	0.65873	-4.40972	20	Both No Effect
CGS06	Ovary	-32.1124	-52.1124	0.553832	-1.91465	-20	1.62258	Both No Effect
CGS06	Pancreas	-29.8276	-49.8276	0.0839094	0.362591	-20	5.82854	Both No Effect
CGS06	Pituitary	-29.8885	-49.8885	0.541842	-1.80006	-20	5.92832	Both No Effect
CGS06	Prostate	-29.3585	-49.3585	0.309959	-1.82446	-20	1.57938	Both No Effect
CGS06	Skin - Not Sun Exposed (Suprapubic)	-30.5002	-50.5002	-0.265111	4.01686	-0.862216	20	Both No Effect
CGS06	Skin - Sun Exposed (Lower leg)	-31.6923	-51.6923	-0.255713	4.45841	-0.317647	20	Both No Effect
CGS06	Small Intestine - Terminal Ileum	-34.6025	-54.6025	0.467983	-2.72324	-20	1.43471	Both No Effect
CGS06	Spleen	-30.6262	-50.6262	0.0797211	-0.302276	-20	20	Both No Effect
CGS06	Stomach	-28.8582	-48.8582	0.471755	4.13276	-1.60193	20	Both No Effect
CGS06	Testis	-29.7063	-49.7063	3.07052	-0.222438	-20	5.01242	Both No Effect
CGS06	Thyroid	-30.559	-50.559	-0.154704	0.35627	-20	20	Both No Effect
CGS06	Uterus	-29.8145	-49.8145	0.749632	-30.7685	-50.7685	0.58024	Both No Effect
CGS06	Vagina	-30.6759	-50.6759	0.535944	-29.1677	-49.1677	0.2911	Both No Effect
CGS06	Whole Blood	-30.046	-50.046	-0.20925	0.776367	-20	20	Both No Effect
CGS07	Adipose - Subcutaneous	2.06696	-20	4.57932	-0.117769	-20	1.75102	Both No Effect
CGS07	Adipose - Visceral (Omentum)	0.936518	-20	3.02518	-26.6407	-46.6407	1.19684	Both No Effect
CGS07	Adrenal Gland	1.97727	-20	4.0346	-29.0052	-49.0052	1.5335	Both No Effect
CGS07	Artery - Aorta	1.22653	-20	3.29881	-28.0127	-48.0127	0.768813	Both No Effect
CGS07	Artery - Coronary	-25.7998	-45.7998	3.62639	-27.9704	-47.9704	1.94615	Both No Effect
CGS07	Artery - Tibial	0.473736	-20	2.57289	-27.8558	-47.8558	0.287691	Both No Effect
CGS07	Brain - Amygdala	-29.2286	-49.2286	4.56166	-31.1882	-51.1882	2.73026	Both No Effect
CGS07	Brain - Anterior cingulate cortex (BA24)	-30.7891	-50.7891	3.51444	-27.6382	-47.6382	2.68945	Both No Effect
CGS07	Brain - Caudate (basal ganglia)	-31.9269	-51.9269	3.16867	-28.911	-48.911	1.66446	Both No Effect
CGS07	Brain - Cerebellum	-28.0562	-48.0562	3.39492	-28.3646	-48.3646	1.53343	Both No Effect
CGS07	Brain - Cerebellar Hemisphere	2.49588	-20	4.77865	-27.4289	-47.4289	1.40175	Both No Effect
CGS07	Brain - Cortex	-28.0538	-48.0538	2.93586	-26.884	-46.884	2.00163	Both No Effect
CGS07	Brain - Frontal Cortex (BA9)	-28.7489	-48.7489	3.11691	-28.001	-48.001	1.91445	Both No Effect
CGS07	Brain - Hippocampus	-28.8972	-48.8972	4.33286	-27.1692	-47.1692	2.28459	Both No Effect
CGS07	Brain - Hypothalamus	-28.9642	-48.9642	3.3507	-26.4975	-46.4975	2.67323	Both No Effect
CGS07	Brain - Nucleus accumbens (basal ganglia)	-28.4376	-48.4376	3.41095	-28.6652	-48.6652	1.37878	Both No Effect
CGS07	Brain - Putamen (basal ganglia)	-35.4923	-55.4923	3.80996	-27.7609	-47.7609	2.0606	Both No Effect
CGS07	Brain - Spinal cord (cervical c-1)	-28.1753	-48.1753	4.37664	-26.6724	-46.6724	3.21302	Both No Effect
CGS07	Brain - Substantia nigra	3.52058	-1.3377	6.06003	-28.3324	-48.3324	3.56844	Both No Effect
CGS07	Breast - Mammary Tissue	0.955123	-20	3.04771	-28.6845	-48.6845	1.11103	Both No Effect
CGS07	Cells - Transformed fibroblasts	0.198126	-20	2.33865	-1.67007	-20	0.935976	Both No Effect
CGS07	Cells - EBV-transformed lymphocytes	-28.6096	-48.6096	4.27144	-29.1572	-49.1572	3.28082	Both No Effect
CGS07	Colon - Sigmoid	1.72607	-20	3.92972	-27.5605	-47.5605	1.50702	Both No Effect
CGS07	Colon - Transverse	1.91534	-20	3.91285	0.451072	-3.55695	2.21601	Both No Effect
CGS07	Esophagus - Gastroesophageal Junction	-29.2547	-49.2547	2.05658	-0.068933	-20	2.06562	Both No Effect
CGS07	Esophagus - Mucosa	0.76385	-20	2.93822	-0.554095	-20	1.3507	Both No Effect
CGS07	Esophagus - Muscularis	0.586702	-20	2.71537	-30.4504	-50.4504	0.654136	Both No Effect
CGS07	Heart - Atrial Appendage	-32.2516	-52.2516	2.62395	-27.8004	-47.8004	0.988019	Both No Effect
CGS07	Heart - Left Ventricle	1.23938	-20	3.24247	-22.6101	-42.6101	1.85201	Both No Effect
CGS07	Liver	-28.9664	-48.9664	2.66301	-0.210128	-20	3.05743	Both No Effect
CGS07	Lung	0.54553	-20	2.79074	-0.442333	-20	1.63385	Both No Effect
CGS07	Minor Salivary Gland	-28.5344	-48.5344	4.93688	-27.9149	-47.9149	2.46852	Both No Effect
CGS07	Muscle - Skeletal	0.53903	-20	2.64271	-29.1427	-49.1427	0.669602	Both No Effect
CGS07	Nerve - Tibial	-26.6415	-46.6415	2.22729	-0.972359	-20	1.20028	Both No Effect
CGS07	Ovary	-28.6825	-48.6825	4.09928	-26.5609	-46.5609	3.19137	Both No Effect
CGS07	Pancreas	-28.0911	-48.0911	3.17932	-28.1021	-48.1021	1.30477	Both No Effect
CGS07	Pituitary	-28.7365	-48.7365	2.60831	-28.0609	-48.0609	1.30576	Both No Effect
CGS07	Prostate	2.1143	-20	4.21559	-31.5216	-51.5216	2.15197	Both No Effect
CGS07	Skin - Not Sun Exposed (Suprapubic)	0.661648	-20	2.81484	-28.5708	-48.5708	0.344194	Both No Effect
CGS07	Skin - Sun Exposed (Lower leg)	0.312544	-20	2.59632	-1.51568	-20	1.0267	Both No Effect
CGS07	Small Intestine - Terminal Ileum	-26.8496	-46.8496	4.17153	-0.778204	-20	2.88973	Both No Effect
CGS07	Spleen	-29.86	-49.86	2.97732	0.52202	-20	2.55108	Both No Effect
CGS07	Stomach	1.74283	-20	3.83106	-27.4149	-47.4149	1.74472	Both No Effect
CGS07	Testis	-32.5036	-52.5036	1.81461	-29.0167	-49.0167	0.55782	Both No Effect
CGS07	Thyroid	0.161447	-20	2.44648	-28.3554	-48.3554	0.171059	Both No Effect
CGS07	Uterus	-26.7255	-46.7255	3.88647	-29.3569	-49.3569	3.09317	Both No Effect
CGS07	Vagina	-27.1543	-47.1543	5.14301	-31.7847	-51.7847	3.43977	Both No Effect
CGS07	Whole Blood	-27.8498	-47.8498	2.74203	0.331778	-3.69474	2.01501	Both No Effect
CGS08	Adipose - Subcutaneous	-26.533	-46.533	3.12269	0.851381	-0.53401	2.02742	Both No Effect
CGS08	Adipose - Visceral (Omentum)	-27.8297	-47.8297	1.50244	0.700999	-1.29039	2.03881	Both No Effect
CGS08	Adrenal Gland	-27.5762	-47.5762	2.64632	0.787058	-2.05241	2.32153	Both No Effect
CGS08	Artery - Aorta	1.11976	-1.94096	2.95971	0.140035	-4.54814	1.66087	Both No Effect
CGS08	Artery - Coronary	-27.7735	-47.7735	2.79789	-28.2543	-48.2543	1.53182	Both No Effect
CGS08	Artery - Tibial	0.474091	-2.60146	2.29759	0.0903254	-1.97956	1.4767	Both No Effect
CGS08	Brain - Amygdala	-26.891	-46.891	5.29472	-36.6349	-56.6349	1.56847	Both No Effect
CGS08	Brain - Anterior cingulate cortex (BA24)	-25.6191	-45.6191	5.07033	-28.1193	-48.1193	1.1321	Both No Effect
CGS08	Brain - Caudate (basal ganglia)	-29.0667	-49.0667	3.54311	-0.0665498	-20	1.75616	Both No Effect
CGS08	Brain - Cerebellum	-30.7788	-50.7788	3.65991	-31.1181	-51.1181	1.02226	Both No Effect
CGS08	Brain - Cerebellar Hemisphere	-30.3027	-50.3027	2.78928	-30.0689	-50.0689	0.193514	Both No Effect
CGS08	Brain - Cortex	-27.8021	-47.8021	3.25046	0.606821	-20	2.09734	Both No Effect
CGS08	Brain - Frontal Cortex (BA9)	-27.3166	-47.3166	4.08061	-0.569713	-20	1.75807	Both No Effect
CGS08	Brain - Hippocampus	-27.5493	-47.5493	5.00114	-28.1964	-48.1964	2.13425	Both No Effect
CGS08	Brain - Hypothalamus	-26.7522	-46.7522	3.93522	0.178003	-20	1.96674	Both No Effect
CGS08	Brain - Nucleus accumbens (basal ganglia)	-29.5769	-49.5769	3.62113	-27.842	-47.842	0.643656	Both No Effect
CGS08	Brain - Putamen (basal ganglia)	-30.8103	-50.8103	4.33957	0.853553	-1.62823	2.37404	Both No Effect
CGS08	Brain - Spinal cord (cervical c-1)	-35.6345	-55.6345	4.00094	1.31405	-2.08534	2.89871	Both No Effect
CGS08	Brain - Substantia nigra	-25.2433	-45.2433	5.54264	0.793164	-20	2.96153	Both No Effect
CGS08	Breast - Mammary Tissue	-27.8354	-47.8354	2.16542	1.36963	-0.27521	2.64402	Both No Effect
CGS08	Cells - Transformed fibroblasts	0.611739	-2.45426	2.45249	0.65661	-1.1013	1.91074	Both No Effect
CGS08	Cells - EBV-transformed lymphocytes	-29.091	-49.091	3.34781	0.391527	-20	2.69384	Both No Effect
CGS08	Colon - Sigmoid	-42.743	-62.743	1.99793	1.2579	-0.516467	2.56904	Both No Effect
CGS08	Colon - Transverse	-30.6789	-50.6789	1.95857	0.74109	-1.32327	2.06803	Both No Effect
CGS08	Esophagus - Gastroesophageal Junction	-27.9143	-47.9143	1.95384	0.742463	-1.25873	2.08613	Both No Effect
CGS08	Esophagus - Mucosa	-25.7962	-45.7962	1.52493	0.0146712	-2.20735	1.43562	Both No Effect
CGS08	Esophagus - Muscularis	0.709468	-2.38916	2.56216	0.0643677	-2.00458	1.43342	Both No Effect
CGS08	Heart - Atrial Appendage	-0.134689	-20	2.83473	0.950119	-0.91682	2.27415	Both No Effect
CGS08	Heart - Left Ventricle	-28.6888	-48.6888	2.18273	1.25769	-0.655569	2.56622	Both No Effect
CGS08	Liver	-31.0871	-51.0871	3.58657	0.318746	-2.76042	2.08206	Both No Effect
CGS08	Lung	1.07423	-1.95081	2.82781	0.125536	-1.96555	1.5386	Both No Effect
CGS08	Minor Salivary Gland	-28.4728	-48.4728	3.76007	-31.7423	-51.7423	1.9338	Both No Effect
CGS08	Muscle - Skeletal	-28.3926	-48.3926	2.16376	0.475839	-1.52514	1.79621	Both No Effect
CGS08	Nerve - Tibial	-0.743757	-20	1.97906	0.300853	-1.42908	1.59525	Both No Effect
CGS08	Ovary	-27.2738	-47.2738	3.43431	-31.297	-51.297	1.64178	Both No Effect
CGS08	Pancreas	1.70659	-1.3651	3.57842	0.58372	-1.45044	1.98996	Both No Effect
CGS08	Pituitary	-27.7545	-47.7545	2.39383	0.48378	-20	2.13086	Both No Effect
CGS08	Prostate	0.211148	-20	3.86843	0.165101	-5.59462	1.86987	Both No Effect
CGS08	Skin - Not Sun Exposed (Suprapubic)	-27.5888	-47.5888	1.10863	0.339055	-1.60776	1.67313	Both No Effect
CGS08	Skin - Sun Exposed (Lower leg)	0.131266	-20	2.12284	0.0237903	-2.02283	1.38152	Both No Effect
CGS08	Small Intestine - Terminal Ileum	-28.5735	-48.5735	2.76233	-29.693	-49.693	1.54221	Both No Effect
CGS08	Spleen	-30.1358	-50.1358	2.38898	0.976712	-0.990315	2.35798	Both No Effect
CGS08	Stomach	-28.9951	-48.9951	2.38182	0.941824	-1.04789	2.29603	Both No Effect
CGS08	Testis	0.541189	-20	2.60288	0.0191274	-1.90267	1.29249	Both No Effect
CGS08	Thyroid	0.71373	-2.25308	2.40483	-0.120724	-2.22332	1.24401	Both No Effect
CGS08	Uterus	-28.4081	-48.4081	3.87885	-28.6365	-48.6365	1.59528	Both No Effect
CGS08	Vagina	-29.1843	-49.1843	3.26047	-26.7532	-46.7532	2.32585	Both No Effect
CGS08	Whole Blood	-28.0448	-48.0448	1.6674	-0.528119	-3.57984	1.15333	Both No Effect
CGS09	Adipose - Subcutaneous	-25.6134	-45.6134	7.73712	-29.8535	-49.8535	3.46065	Both No Effect
CGS09	Adipose - Visceral (Omentum)	-30.2576	-50.2576	4.53971	-26.4615	-46.4615	4.34475	Both No Effect
CGS09	Adrenal Gland	-27.1424	-47.1424	6.64996	-27.7403	-47.7403	6.24742	Both No Effect
CGS09	Artery - Aorta	-27.456	-47.456	5.60729	-27.9088	-47.9088	3.17798	Both No Effect
CGS09	Artery - Coronary	-27.539	-47.539	7.92943	-26.8436	-46.8436	5.72682	Both No Effect
CGS09	Artery - Tibial	-28.9478	-48.9478	3.66161	-28.7326	-48.7326	2.62757	Both No Effect
CGS09	Brain - Amygdala	-31.6428	-51.6428	8.04352	-33.3154	-53.3154	8.59396	Both No Effect
CGS09	Brain - Anterior cingulate cortex (BA24)	-25.897	-45.897	9.74376	-26.7945	-46.7945	6.91751	Both No Effect
CGS09	Brain - Caudate (basal ganglia)	-26.0376	-46.0376	9.30028	-36.6871	-56.6871	4.2007	Both No Effect
CGS09	Brain - Cerebellum	-26.6328	-46.6328	7.8764	-28.0621	-48.0621	4.701	Both No Effect
CGS09	Brain - Cerebellar Hemisphere	-26.6449	-46.6449	6.98046	-28.1555	-48.1555	4.00502	Both No Effect
CGS09	Brain - Cortex	-27.007	-47.007	7.62656	-31.8724	-51.8724	4.48098	Both No Effect
CGS09	Brain - Frontal Cortex (BA9)	-27.0308	-47.0308	8.95129	-28.5667	-48.5667	6.16019	Both No Effect
CGS09	Brain - Hippocampus	-27.891	-47.891	8.32137	-28.0516	-48.0516	6.76555	Both No Effect
CGS09	Brain - Hypothalamus	-26.4954	-46.4954	7.77174	-28.4616	-48.4616	6.63487	Both No Effect
CGS09	Brain - Nucleus accumbens (basal ganglia)	-38.4676	-58.4676	6.27617	-30.0122	-50.0122	4.24523	Both No Effect
CGS09	Brain - Putamen (basal ganglia)	-26.7164	-46.7164	7.09906	-39.2905	-59.2905	4.85099	Both No Effect
CGS09	Brain - Spinal cord (cervical c-1)	-24.7732	-44.7732	20	-28.6372	-48.6372	5.23593	Both No Effect
CGS09	Brain - Substantia nigra	-22.8132	-42.8132	20	-24.3462	-44.3462	11.326	Both No Effect
CGS09	Breast - Mammary Tissue	-28.0909	-48.0909	5.18187	-31.5518	-51.5518	6.8377	Both No Effect
CGS09	Cells - Transformed fibroblasts	-27.1974	-47.1974	5.7483	-26.6315	-46.6315	3.33559	Both No Effect
CGS09	Cells - EBV-transformed lymphocytes	-28.0456	-48.0456	10.4993	-27.3933	-47.3933	7.75893	Both No Effect
CGS09	Colon - Sigmoid	-27.7342	-47.7342	6.03094	-26.6945	-46.6945	4.37702	Both No Effect
CGS09	Colon - Transverse	-27.7342	-47.7342	6.00932	-28.2504	-48.2504	4.11918	Both No Effect
CGS09	Esophagus - Gastroesophageal Junction	-27.7035	-47.7035	5.82438	-26.5878	-46.5878	4.50464	Both No Effect
CGS09	Esophagus - Mucosa	-26.5878	-46.5878	5.22806	-26.6139	-46.6139	3.70129	Both No Effect
CGS09	Esophagus - Muscularis	-27.8136	-47.8136	3.57465	-26.5578	-46.5578	4.10597	Both No Effect
CGS09	Heart - Atrial Appendage	-26.4188	-46.4188	5.94939	-28.3818	-48.3818	2.57209	Both No Effect
CGS09	Heart - Left Ventricle	-26.5233	-46.5233	4.70219	-24.6346	-44.6346	4.75865	Both No Effect
CGS09	Liver	-27.3154	-47.3154	20	1.43575	-20	5.71938	Both No Effect
CGS09	Lung	-29.6218	-49.6218	5.68723	-30.6245	-50.6245	4.26964	Both No Effect
CGS09	Minor Salivary Gland	-29.3498	-49.3498	7.48348	-28.3502	-48.3502	20	Both No Effect
CGS09	Muscle - Skeletal	-29.9628	-49.9628	5.15517	-27.9581	-47.9581	3.66724	Both No Effect
CGS09	Nerve - Tibial	-29.8557	-49.8557	4.55371	-31.9468	-51.9468	2.93926	Both No Effect
CGS09	Ovary	-27.0754	-47.0754	6.91208	-26.7837	-46.7837	8.03391	Both No Effect
CGS09	Pancreas	-28.9083	-48.9083	6.61239	-27.1095	-47.1095	5.89979	Both No Effect
CGS09	Pituitary	-27.2013	-47.2013	6.56659	1.06814	-20	6.6819	Both No Effect
CGS09	Prostate	-30.7816	-50.7816	6.41503	-27.7912	-47.7912	8.04472	Both No Effect
CGS09	Skin - Not Sun Exposed (Suprapubic)	-43.4166	-63.4166	5.23625	2.72289	-20	20	Both No Effect
CGS09	Skin - Sun Exposed (Lower leg)	-29.3219	-49.3219	4.93766	-28.2078	-48.2078	3.13175	Both No Effect
CGS09	Small Intestine - Terminal Ileum	-27.7675	-47.7675	7.29553	5.54008	-20	20	Both No Effect
CGS09	Spleen	-27.6962	-47.6962	7.10311	-26.8938	-46.8938	4.17534	Both No Effect
CGS09	Stomach	-26.7161	-46.7161	6.37371	-28.3695	-48.3695	4.64539	Both No Effect
CGS09	Testis	3.17297	-20	20	-30.0793	-50.0793	2.58707	Both No Effect
CGS09	Thyroid	-29.154	-49.154	5.33718	-28.0764	-48.0764	3.85764	Both No Effect
CGS09	Uterus	-27.5288	-47.5288	7.71727	-28.2834	-48.2834	10.5735	Both No Effect
CGS09	Vagina	-31.8925	-51.8925	8.68013	-27.0848	-47.0848	20	Both No Effect
CGS09	Whole Blood	-26.7785	-46.7785	6.3792	-31.6262	-51.6262	2.78684	Both No Effect
CGS10	Adipose - Subcutaneous	-27.8714	-47.8714	2.08181	0.695255	-0.690036	1.96103	Both No Effect
CGS10	Adipose - Visceral (Omentum)	0.788843	-2.91505	2.40127	0.439121	-1.32739	1.72612	Both No Effect
CGS10	Adrenal Gland	0.719031	-20	2.84026	-0.882273	-20	1.42243	Both No Effect
CGS10	Artery - Aorta	0.933606	-1.57124	2.49297	0.745643	-0.709667	1.96783	Both No Effect
CGS10	Artery - Coronary	1.55383	-20	3.5668	-28.0339	-48.0339	0.810282	Both No Effect
CGS10	Artery - Tibial	0.574743	-2.41432	2.11653	0.580652	-0.87351	1.83091	Both No Effect
CGS10	Brain - Amygdala	2.15049	-20	4.00461	-1.40019	-20	1.84863	Both No Effect
CGS10	Brain - Anterior cingulate cortex (BA24)	1.9274	-20	4.08123	-32.3698	-52.3698	1.10481	Both No Effect
CGS10	Brain - Caudate (basal ganglia)	0.761307	-20	2.88058	0.74441	-1.70559	2.1521	Both No Effect
CGS10	Brain - Cerebellum	1.28272	-20	3.28118	0.314033	-1.84023	1.74702	Both No Effect
CGS10	Brain - Cerebellar Hemisphere	1.19814	-20	3.14987	1.0064	-0.834401	2.38551	Both No Effect
CGS10	Brain - Cortex	0.627638	-20	2.80049	-0.0730283	-6.42516	1.62104	Both No Effect
CGS10	Brain - Frontal Cortex (BA9)	-1.4216	-20	2.97136	0.109629	-4.11219	1.71086	Both No Effect
CGS10	Brain - Hippocampus	1.29334	-20	3.76622	-33.998	-53.998	0.953492	Both No Effect
CGS10	Brain - Hypothalamus	1.18058	-20	3.33444	0.495878	-3.14189	2.14089	Both No Effect
CGS10	Brain - Nucleus accumbens (basal ganglia)	0.752799	-20	2.85017	0.503914	-1.58426	1.95231	Both No Effect
CGS10	Brain - Putamen (basal ganglia)	1.26951	-20	3.3439	-0.0577676	-20	1.656	Both No Effect
CGS10	Brain - Spinal cord (cervical c-1)	1.49598	-20	3.96661	0.875546	-2.3794	2.52174	Both No Effect
CGS10	Brain - Substantia nigra	-32.5063	-52.5063	3.26115	0.448978	-3.69315	2.30349	Both No Effect
CGS10	Breast - Mammary Tissue	-0.637427	-20	1.74519	0.24844	-1.76918	1.59314	Both No Effect
CGS10	Cells - Transformed fibroblasts	0.576376	-1.96183	2.07091	0.296391	-1.25448	1.59384	Both No Effect
CGS10	Cells - EBV-transformed lymphocytes	1.28949	-20	3.39921	-27.6792	-47.6792	0.93389	Both No Effect
CGS10	Colon - Sigmoid	0.0563873	-20	2.17589	0.970451	-0.609635	2.2426	Both No Effect
CGS10	Colon - Transverse	-0.44391	-20	1.84362	-0.0139191	-3.41508	1.45481	Both No Effect
CGS10	Esophagus - Gastroesophageal Junction	-0.207155	-20	2.01509	-0.277057	-6.6137	1.29572	Both No Effect
CGS10	Esophagus - Mucosa	-0.988353	-20	1.59774	0.18658	-1.622	1.47844	Both No Effect
CGS10	Esophagus - Muscularis	-1.06615	-20	1.5402	0.810365	-0.669457	2.03713	Both No Effect
CGS10	Heart - Atrial Appendage	-0.119756	-20	2.11111	0.956723	-0.54503	2.22116	Both No Effect
CGS10	Heart - Left Ventricle	0.837645	-20	2.68237	-0.0878382	-3.50455	1.40332	Both No Effect
CGS10	Liver	2.0718	-20	4.22313	0.522724	-2.56765	2.11758	Both No Effect
CGS10	Lung	-0.982303	-20	1.56095	-0.334489	-5.14038	1.22431	Both No Effect
CGS10	Minor Salivary Gland	1.53163	-20	3.66432	0.731971	-3.01678	2.5129	Both No Effect
CGS10	Muscle - Skeletal	0.100932	-20	2.0303	0.791186	-0.657474	2.09893	Both No Effect
CGS10	Nerve - Tibial	0.595718	-1.98153	2.12769	0.579584	-0.960967	1.82111	Both No Effect
CGS10	Ovary	2.63452	-20	4.63106	0.595568	-3.09365	2.38031	Both No Effect
CGS10	Pancreas	2.60609	0.684607	4.00288	0.138173	-1.931	1.515	3'aQTL Effect Only
CGS10	Pituitary	-0.185783	-20	2.2729	0.176713	-2.64682	1.6802	Both No Effect
CGS10	Prostate	0.759293	-20	2.9429	0.547443	-2.63484	2.08867	Both No Effect
CGS10	Skin - Not Sun Exposed (Suprapubic)	0.736558	-1.76931	2.24079	0.263483	-1.50851	1.58651	Both No Effect
CGS10	Skin - Sun Exposed (Lower leg)	-1.41246	-20	1.31351	0.303624	-1.20924	1.57171	Both No Effect
CGS10	Small Intestine - Terminal Ileum	1.40675	-20	3.50455	0.103293	-4.67735	1.75888	Both No Effect
CGS10	Spleen	0.754077	-20	2.74755	0.759003	-1.63877	2.29136	Both No Effect
CGS10	Stomach	0.709254	-20	2.70467	0.0257308	-3.11593	1.46959	Both No Effect
CGS10	Testis	-0.0760725	-20	2.17311	0.322248	-1.45488	1.64855	Both No Effect
CGS10	Thyroid	-1.73231	-20	1.19631	0.381096	-1.12789	1.66133	Both No Effect
CGS10	Uterus	2.00312	-20	4.33696	-28.8118	-48.8118	1.49057	Both No Effect
CGS10	Vagina	2.12063	-20	4.29386	-26.6491	-46.6491	1.94346	Both No Effect
CGS10	Whole Blood	-0.0366461	-20	2.14936	-0.154154	-3.0401	1.29196	Both No Effect
CGS11	Adipose - Subcutaneous	0.375	-20	20	0.939453	-20	20	Both No Effect
CGS11	Adipose - Visceral (Omentum)	0.959961	-20	20	1.40625	-20	20	Both No Effect
CGS11	Adrenal Gland	0.5	-20	20	0.952148	-20	20	Both No Effect
CGS11	Artery - Aorta	0.96875	-20	20	1.28125	-20	20	Both No Effect
CGS11	Artery - Coronary	0.523438	-20	20	1.12012	-20	20	Both No Effect
CGS11	Artery - Tibial	0.963867	-20	20	0.929688	-20	20	Both No Effect
CGS11	Brain - Amygdala	0.538086	-20	20	0.748047	-20	20	Both No Effect
CGS11	Brain - Anterior cingulate cortex (BA24)	0.538086	-20	20	0.952148	-20	20	Both No Effect
CGS11	Brain - Caudate (basal ganglia)	0.625	-20	20	1.15918	-20	20	Both No Effect
CGS11	Brain - Cerebellum	0.523438	-20	20	1.24512	-20	20	Both No Effect
CGS11	Brain - Cerebellar Hemisphere	0.5	-20	20	0.906494	-20	20	Both No Effect
CGS11	Brain - Cortex	0.523438	-20	20	1.13574	-20	20	Both No Effect
CGS11	Brain - Frontal Cortex (BA9)	0.515625	-20	20	0.950195	-20	20	Both No Effect
CGS11	Brain - Hippocampus	0.515625	-20	20	1.15918	-20	20	Both No Effect
CGS11	Brain - Hypothalamus	0.515625	-20	20	0.954102	-20	20	Both No Effect
CGS11	Brain - Nucleus accumbens (basal ganglia)	0.625	-20	20	0.956055	-20	20	Both No Effect
CGS11	Brain - Putamen (basal ganglia)	0.538086	-20	20	0.954102	-20	20	Both No Effect
CGS11	Brain - Spinal cord (cervical c-1)	0.625	-20	20	0.992188	-20	20	Both No Effect
CGS11	Brain - Substantia nigra	0.538086	-20	20	0.500031	-20	20	Both No Effect
CGS11	Breast - Mammary Tissue	0.963867	-20	20	0.968994	-20	20	Both No Effect
CGS11	Cells - Transformed fibroblasts	0.922852	-20	20	0.953125	-20	20	Both No Effect
CGS11	Cells - EBV-transformed lymphocytes	0.523438	-20	20	0.375	-20	20	Both No Effect
CGS11	Colon - Sigmoid	0.498169	-20	20	0.955078	-20	20	Both No Effect
CGS11	Colon - Transverse	0.974609	-20	20	0.953125	-20	20	Both No Effect
CGS11	Esophagus - Gastroesophageal Junction	0.748047	-20	20	0.967041	-20	20	Both No Effect
CGS11	Esophagus - Mucosa	0.916992	-20	20	0.953125	-20	20	Both No Effect
CGS11	Esophagus - Muscularis	0.956055	-20	20	0.96875	-20	20	Both No Effect
CGS11	Heart - Atrial Appendage	0.748047	-20	20	1.125	-20	20	Both No Effect
CGS11	Heart - Left Ventricle	0.484375	-20	20	1.125	-20	20	Both No Effect
CGS11	Liver	0.523438	-20	20	2.03418	-20	20	Both No Effect
CGS11	Lung	1.12793	-20	20	1.40625	-20	20	Both No Effect
CGS11	Minor Salivary Gland	0.515625	-20	20	0.992187	-20	20	Both No Effect
CGS11	Muscle - Skeletal	0.956055	-20	20	1.48438	-20	20	Both No Effect
CGS11	Nerve - Tibial	1	-20	20	1.21875	-20	20	Both No Effect
CGS11	Ovary	0.515625	-20	20	0.956055	-20	20	Both No Effect
CGS11	Pancreas	0.523438	-20	20	0.90918	-20	20	Both No Effect
CGS11	Pituitary	0.523438	-20	20	0.948242	-20	20	Both No Effect
CGS11	Prostate	0.511719	-20	20	0.963867	-20	20	Both No Effect
CGS11	Skin - Not Sun Exposed (Suprapubic)	0.952148	-20	20	1.0625	-20	20	Both No Effect
CGS11	Skin - Sun Exposed (Lower leg)	1.28418	-20	20	0.953125	-20	20	Both No Effect
CGS11	Small Intestine - Terminal Ileum	0.523438	-20	20	1.11426	-20	20	Both No Effect
CGS11	Spleen	0.523438	-20	20	1.15649	-20	20	Both No Effect
CGS11	Stomach	0.523438	-20	20	1.12012	-20	20	Both No Effect
CGS11	Testis	0.953125	-20	20	1.96875	-20	20	Both No Effect
CGS11	Thyroid	1.28223	-20	20	2.03125	-20	20	Both No Effect
CGS11	Uterus	0.5	-20	20	0.625	-20	20	Both No Effect
CGS11	Vagina	0.515625	-20	20	0.515747	-20	20	Both No Effect
CGS11	Whole Blood	0.498169	-20	20	1.13574	-20	20	Both No Effect
CGS12	Adipose - Subcutaneous	-28.4534	-48.4534	5.58796	-29.6138	-49.6138	20	Both No Effect
CGS12	Adipose - Visceral (Omentum)	-29.4661	-49.4661	2.83224	0.570346	-20	20	Both No Effect
CGS12	Adrenal Gland	-30.5234	-50.5234	3.64514	2.34914	-20	20	Both No Effect
CGS12	Artery - Aorta	-29.2116	-49.2116	3.32922	0.547077	-20	20	Both No Effect
CGS12	Artery - Coronary	-31.3621	-51.3621	20	2.30434	-20	20	Both No Effect
CGS12	Artery - Tibial	-31.6922	-51.6922	2.42033	-29.3879	-49.3879	20	Both No Effect
CGS12	Brain - Amygdala	-31.5318	-51.5318	2.75717	2.45308	-20	20	Both No Effect
CGS12	Brain - Anterior cingulate cortex (BA24)	-31.3374	-51.3374	2.97004	-31.042	-51.042	4.75967	Both No Effect
CGS12	Brain - Caudate (basal ganglia)	-30.3824	-50.3824	20	0.991431	-20	20	Both No Effect
CGS12	Brain - Cerebellum	-32.2254	-52.2254	10.1858	-36.7237	-56.7237	2.18486	Both No Effect
CGS12	Brain - Cerebellar Hemisphere	-28.1408	-48.1408	3.20657	-30.3227	-50.3227	2.09845	Both No Effect
CGS12	Brain - Cortex	-30.1487	-50.1487	20	-29.7971	-49.7971	2.26901	Both No Effect
CGS12	Brain - Frontal Cortex (BA9)	-31.7134	-51.7134	20	-30.0424	-50.0424	2.77096	Both No Effect
CGS12	Brain - Hippocampus	-31.7057	-51.7057	20	2.03799	-20	20	Both No Effect
CGS12	Brain - Hypothalamus	-30.8072	-50.8072	20	1.69039	-20	20	Both No Effect
CGS12	Brain - Nucleus accumbens (basal ganglia)	-31.2554	-51.2554	20	2.0832	-20	20	Both No Effect
CGS12	Brain - Putamen (basal ganglia)	-31.6498	-51.6498	20	-30.7419	-50.7419	3.45099	Both No Effect
CGS12	Brain - Spinal cord (cervical c-1)	-30.1267	-50.1267	20	-29.6103	-49.6103	5.61781	Both No Effect
CGS12	Brain - Substantia nigra	-29.311	-49.311	2.76382	-30.2258	-50.2258	5.47133	Both No Effect
CGS12	Breast - Mammary Tissue	-32.6561	-52.6561	2.71367	-0.0889197	-20	20	Both No Effect
CGS12	Cells - Transformed fibroblasts	-37.2878	-57.2878	20	-35.2219	-55.2219	2.38859	Both No Effect
CGS12	Cells - EBV-transformed lymphocytes	-28.659	-48.659	2.18103	-30.1414	-50.1414	20	Both No Effect
CGS12	Colon - Sigmoid	-30.8647	-50.8647	3.19262	1.525	-20	20	Both No Effect
CGS12	Colon - Transverse	-31.4771	-51.4771	2.65166	0.843426	-20	20	Both No Effect
CGS12	Esophagus - Gastroesophageal Junction	-32.8942	-52.8942	2.84771	1.22327	-20	20	Both No Effect
CGS12	Esophagus - Mucosa	-31.5211	-51.5211	2.2088	-0.46998	-20	20	Both No Effect
CGS12	Esophagus - Muscularis	-30.9669	-50.9669	2.36197	0.179608	-20	20	Both No Effect
CGS12	Heart - Atrial Appendage	-29.3025	-49.3025	2.75401	0.570124	-20	20	Both No Effect
CGS12	Heart - Left Ventricle	-30.4496	-50.4496	3.11492	0.97894	-20	20	Both No Effect
CGS12	Liver	-31.8274	-51.8274	20	-29.6023	-49.6023	20	Both No Effect
CGS12	Lung	-30.6307	-50.6307	2.89707	-2.06245	-20	20	Both No Effect
CGS12	Minor Salivary Gland	-30.9686	-50.9686	20	-29.6878	-49.6878	20	Both No Effect
CGS12	Muscle - Skeletal	-31.0733	-51.0733	2.16025	-29.4066	-49.4066	20	Both No Effect
CGS12	Nerve - Tibial	-29.3516	-49.3516	2.97952	-1.61895	-20	20	Both No Effect
CGS12	Ovary	-29.8466	-49.8466	20	-32.84	-52.84	20	Both No Effect
CGS12	Pancreas	-32.6588	-52.6588	4.52506	1.28983	-20	20	Both No Effect
CGS12	Pituitary	-29.7694	-49.7694	20	-28.8724	-48.8724	20	Both No Effect
CGS12	Prostate	-32.1527	-52.1527	20	-29.3837	-49.3837	4.29843	Both No Effect
CGS12	Skin - Not Sun Exposed (Suprapubic)	-30.7771	-50.7771	2.74848	-29.399	-49.399	20	Both No Effect
CGS12	Skin - Sun Exposed (Lower leg)	-29.6996	-49.6996	2.16063	-29.2572	-49.2572	20	Both No Effect
CGS12	Small Intestine - Terminal Ileum	-33.5599	-53.5599	20	-29.4232	-49.4232	20	Both No Effect
CGS12	Spleen	-32.408	-52.408	3.35293	1.60462	-20	20	Both No Effect
CGS12	Stomach	-30.2643	-50.2643	3.44796	1.33025	-20	20	Both No Effect
CGS12	Testis	-26.5024	-46.5024	20	0.865884	-20	20	Both No Effect
CGS12	Thyroid	-31.8906	-51.8906	2.32209	-28.9739	-48.9739	20	Both No Effect
CGS12	Uterus	-31.5097	-51.5097	2.6829	-29.8743	-49.8743	20	Both No Effect
CGS12	Vagina	-37.2599	-57.2599	2.12635	-30.586	-50.586	20	Both No Effect
CGS12	Whole Blood	-30.3005	-50.3005	2.22051	0.899396	-20	20	Both No Effect
CGS13	Adipose - Subcutaneous	-27.2584	-47.2584	3.52382	1.65762	-0.993766	4.8021	Both No Effect
CGS13	Adipose - Visceral (Omentum)	-0.210542	-20	3.03769	-0.140597	-20	3.70222	Both No Effect
CGS13	Adrenal Gland	-30.9497	-50.9497	2.37508	-2.88138	-20	2.92841	Both No Effect
CGS13	Artery - Aorta	-27.5608	-47.5608	2.80632	-28.6943	-48.6943	1.74249	Both No Effect
CGS13	Artery - Coronary	-28.479	-48.479	3.27626	0.262356	-20	3.79928	Both No Effect
CGS13	Artery - Tibial	-25.6596	-45.6596	2.63642	1.82788	-0.743025	4.99295	Both No Effect
CGS13	Brain - Amygdala	-26.0647	-46.0647	4.10791	1.91565	-20	4.87296	Both No Effect
CGS13	Brain - Anterior cingulate cortex (BA24)	-28.2091	-48.2091	3.67428	1.197	-20	3.80204	Both No Effect
CGS13	Brain - Caudate (basal ganglia)	-28.7069	-48.7069	3.14671	0.614037	-20	3.46593	Both No Effect
CGS13	Brain - Cerebellum	-27.3111	-47.3111	3.20621	-0.274181	-20	3.22411	Both No Effect
CGS13	Brain - Cerebellar Hemisphere	-29.5457	-49.5457	2.89708	0.0503114	-20	3.35687	Both No Effect
CGS13	Brain - Cortex	-29.5965	-49.5965	3.03621	-1.68746	-20	2.59468	Both No Effect
CGS13	Brain - Frontal Cortex (BA9)	-30.4389	-50.4389	3.51987	0.48629	-20	3.53605	Both No Effect
CGS13	Brain - Hippocampus	-29.7473	-49.7473	4.45102	1.49327	-20	4.41568	Both No Effect
CGS13	Brain - Hypothalamus	-29.1238	-49.1238	3.37271	0.18781	-20	3.33848	Both No Effect
CGS13	Brain - Nucleus accumbens (basal ganglia)	-28.3892	-48.3892	3.44528	0.52089	-20	3.71784	Both No Effect
CGS13	Brain - Putamen (basal ganglia)	-28.4945	-48.4945	3.95413	0.757492	-20	3.75044	Both No Effect
CGS13	Brain - Spinal cord (cervical c-1)	-25.9231	-45.9231	3.35155	0.49736	-20	3.40385	Both No Effect
CGS13	Brain - Substantia nigra	-25.8048	-45.8048	7.28608	1.94032	-20	4.77734	Both No Effect
CGS13	Breast - Mammary Tissue	-28.6611	-48.6611	2.14618	0.742935	-20	3.44213	Both No Effect
CGS13	Cells - Transformed fibroblasts	-28.3051	-48.3051	1.85876	0.406021	-20	2.88305	Both No Effect
CGS13	Cells - EBV-transformed lymphocytes	-30.0967	-50.0967	3.01371	-29.9634	-49.9634	1.42183	Both No Effect
CGS13	Colon - Sigmoid	-29.687	-49.687	2.14513	1.17212	-20	4.23295	Both No Effect
CGS13	Colon - Transverse	0.938514	-20	3.42572	0.622723	-20	3.55075	Both No Effect
CGS13	Esophagus - Gastroesophageal Junction	-28.0293	-48.0293	2.22467	0.835317	-20	3.56403	Both No Effect
CGS13	Esophagus - Mucosa	2.01217	-2.19523	4.67186	1.99209	-0.967274	5.37003	Both No Effect
CGS13	Esophagus - Muscularis	0.260221	-20	3.54369	-0.0318039	-20	2.60577	Both No Effect
CGS13	Heart - Atrial Appendage	-29.9144	-49.9144	2.06875	-27.5648	-47.5648	2.11445	Both No Effect
CGS13	Heart - Left Ventricle	-37.964	-57.964	2.28093	2.01067	-1.52461	6.43691	Both No Effect
CGS13	Liver	-27.5157	-47.5157	2.90972	-32.9771	-52.9771	1.20732	Both No Effect
CGS13	Lung	0.233878	-20	2.6099	2.87687	-0.279301	6.52682	Both No Effect
CGS13	Minor Salivary Gland	3.05292	-4.50784	6.7505	2.39636	-0.763157	5.4982	Both No Effect
CGS13	Muscle - Skeletal	-0.600623	-20	2.79872	1.87186	-0.835119	5.12037	Both No Effect
CGS13	Nerve - Tibial	-29.5659	-49.5659	1.76155	1.8939	-0.730587	5.06739	Both No Effect
CGS13	Ovary	-30.807	-50.807	3.00514	1.26121	-20	4.74503	Both No Effect
CGS13	Pancreas	-28.7412	-48.7412	2.22821	2.40596	-0.305667	5.65162	Both No Effect
CGS13	Pituitary	-29.4586	-49.4586	2.52075	-1.27403	-20	2.63398	Both No Effect
CGS13	Prostate	-34.67	-54.67	2.57428	1.73035	-2.69522	4.94748	Both No Effect
CGS13	Skin - Not Sun Exposed (Suprapubic)	0.0830365	-20	2.89836	1.80151	-1.11928	5.15407	Both No Effect
CGS13	Skin - Sun Exposed (Lower leg)	1.23468	-20	3.50709	2.17721	-0.436247	5.4203	Both No Effect
CGS13	Small Intestine - Terminal Ileum	-30.7884	-50.7884	2.9555	-0.432652	-20	2.9643	Both No Effect
CGS13	Spleen	-28.5531	-48.5531	2.69155	-28.0016	-48.0016	1.53484	Both No Effect
CGS13	Stomach	-30.3033	-50.3033	2.57589	2.00244	-20	6.07148	Both No Effect
CGS13	Testis	-27.8858	-47.8858	2.93201	2.58588	-1.20766	6.22312	Both No Effect
CGS13	Thyroid	-28.3168	-48.3168	1.10042	0.464411	-20	3.34	Both No Effect
CGS13	Uterus	-35.576	-55.576	5.77969	-27.5862	-47.5862	3.11936	Both No Effect
CGS13	Vagina	-27.6146	-47.6146	3.25873	-30.459	-50.459	2.50346	Both No Effect
CGS13	Whole Blood	1.1073	-20	3.84212	-0.563086	-20	2.38015	Both No Effect
CGS14	Adipose - Subcutaneous	0.375	-20	20	0.939453	-20	20	Both No Effect
CGS14	Adipose - Visceral (Omentum)	0.959961	-20	20	1.40625	-20	20	Both No Effect
CGS14	Adrenal Gland	0.5	-20	20	0.952148	-20	20	Both No Effect
CGS14	Artery - Aorta	0.96875	-20	20	1.28125	-20	20	Both No Effect
CGS14	Artery - Coronary	0.523438	-20	20	1.12012	-20	20	Both No Effect
CGS14	Artery - Tibial	0.963867	-20	20	0.929688	-20	20	Both No Effect
CGS14	Brain - Amygdala	0.538086	-20	20	0.748047	-20	20	Both No Effect
CGS14	Brain - Anterior cingulate cortex (BA24)	0.538086	-20	20	0.952148	-20	20	Both No Effect
CGS14	Brain - Caudate (basal ganglia)	0.625	-20	20	1.15918	-20	20	Both No Effect
CGS14	Brain - Cerebellum	0.523438	-20	20	1.24512	-20	20	Both No Effect
CGS14	Brain - Cerebellar Hemisphere	0.5	-20	20	0.906494	-20	20	Both No Effect
CGS14	Brain - Cortex	0.523438	-20	20	1.13574	-20	20	Both No Effect
CGS14	Brain - Frontal Cortex (BA9)	0.515625	-20	20	0.950195	-20	20	Both No Effect
CGS14	Brain - Hippocampus	0.515625	-20	20	1.15918	-20	20	Both No Effect
CGS14	Brain - Hypothalamus	0.515625	-20	20	0.954102	-20	20	Both No Effect
CGS14	Brain - Nucleus accumbens (basal ganglia)	0.625	-20	20	0.956055	-20	20	Both No Effect
CGS14	Brain - Putamen (basal ganglia)	0.538086	-20	20	0.954102	-20	20	Both No Effect
CGS14	Brain - Spinal cord (cervical c-1)	0.625	-20	20	0.992188	-20	20	Both No Effect
CGS14	Brain - Substantia nigra	0.538086	-20	20	0.500031	-20	20	Both No Effect
CGS14	Breast - Mammary Tissue	0.963867	-20	20	0.968994	-20	20	Both No Effect
CGS14	Cells - Transformed fibroblasts	0.922852	-20	20	0.953125	-20	20	Both No Effect
CGS14	Cells - EBV-transformed lymphocytes	0.523438	-20	20	0.375	-20	20	Both No Effect
CGS14	Colon - Sigmoid	0.498169	-20	20	0.955078	-20	20	Both No Effect
CGS14	Colon - Transverse	0.974609	-20	20	0.953125	-20	20	Both No Effect
CGS14	Esophagus - Gastroesophageal Junction	0.748047	-20	20	0.967041	-20	20	Both No Effect
CGS14	Esophagus - Mucosa	0.916992	-20	20	0.953125	-20	20	Both No Effect
CGS14	Esophagus - Muscularis	0.956055	-20	20	0.96875	-20	20	Both No Effect
CGS14	Heart - Atrial Appendage	0.748047	-20	20	1.125	-20	20	Both No Effect
CGS14	Heart - Left Ventricle	0.484375	-20	20	1.125	-20	20	Both No Effect
CGS14	Liver	0.523438	-20	20	2.03418	-20	20	Both No Effect
CGS14	Lung	1.12793	-20	20	1.40625	-20	20	Both No Effect
CGS14	Minor Salivary Gland	0.515625	-20	20	0.992187	-20	20	Both No Effect
CGS14	Muscle - Skeletal	0.956055	-20	20	1.48438	-20	20	Both No Effect
CGS14	Nerve - Tibial	1	-20	20	1.21875	-20	20	Both No Effect
CGS14	Ovary	0.515625	-20	20	0.956055	-20	20	Both No Effect
CGS14	Pancreas	0.523438	-20	20	0.90918	-20	20	Both No Effect
CGS14	Pituitary	0.523438	-20	20	0.948242	-20	20	Both No Effect
CGS14	Prostate	0.511719	-20	20	0.963867	-20	20	Both No Effect
CGS14	Skin - Not Sun Exposed (Suprapubic)	0.952148	-20	20	1.0625	-20	20	Both No Effect
CGS14	Skin - Sun Exposed (Lower leg)	1.28418	-20	20	0.953125	-20	20	Both No Effect
CGS14	Small Intestine - Terminal Ileum	0.523438	-20	20	1.11426	-20	20	Both No Effect
CGS14	Spleen	0.523438	-20	20	1.15649	-20	20	Both No Effect
CGS14	Stomach	0.523438	-20	20	1.12012	-20	20	Both No Effect
CGS14	Testis	0.953125	-20	20	1.96875	-20	20	Both No Effect
CGS14	Thyroid	1.28223	-20	20	2.03125	-20	20	Both No Effect
CGS14	Uterus	0.5	-20	20	0.625	-20	20	Both No Effect
CGS14	Vagina	0.515625	-20	20	0.515747	-20	20	Both No Effect
CGS14	Whole Blood	0.498169	-20	20	1.13574	-20	20	Both No Effect
CGS15	Adipose - Subcutaneous	-27.772	-47.772	4.12572	-0.159341	-20	2.25743	Both No Effect
CGS15	Adipose - Visceral (Omentum)	-31.4182	-51.4182	4.48768	0.227706	-20	2.50511	Both No Effect
CGS15	Adrenal Gland	-31.0209	-51.0209	3.42492	1.11044	-2.80031	3.34911	Both No Effect
CGS15	Artery - Aorta	-31.5328	-51.5328	3.18135	-29.4358	-49.4358	1.62491	Both No Effect
CGS15	Artery - Coronary	-24.9124	-44.9124	4.61441	-28.1579	-48.1579	2.3199	Both No Effect
CGS15	Artery - Tibial	1.36288	-2.33501	3.72186	-29.6092	-49.6092	0.759503	Both No Effect
CGS15	Brain - Amygdala	2.40436	-20	6.07306	-31.4343	-51.4343	3.47642	Both No Effect
CGS15	Brain - Anterior cingulate cortex (BA24)	1.55826	-20	5.71419	-34.7785	-54.7785	2.20036	Both No Effect
CGS15	Brain - Caudate (basal ganglia)	-0.87377	-20	5.81022	-29.5235	-49.5235	2.19182	Both No Effect
CGS15	Brain - Cerebellum	-26.4736	-46.4736	7.1345	-30.0482	-50.0482	1.79621	Both No Effect
CGS15	Brain - Cerebellar Hemisphere	-28.3229	-48.3229	4.23862	-31.0453	-51.0453	1.58868	Both No Effect
CGS15	Brain - Cortex	-27.794	-47.794	3.79989	-29.428	-49.428	1.52929	Both No Effect
CGS15	Brain - Frontal Cortex (BA9)	0.641043	-20	5.92073	-32.8675	-52.8675	1.98667	Both No Effect
CGS15	Brain - Hippocampus	2.04424	-20	6.52457	-35.0985	-55.0985	2.50013	Both No Effect
CGS15	Brain - Hypothalamus	0.148031	-20	5.29598	-26.6841	-46.6841	2.98076	Both No Effect
CGS15	Brain - Nucleus accumbens (basal ganglia)	-28.3164	-48.3164	4.35537	-29.253	-49.253	1.86024	Both No Effect
CGS15	Brain - Putamen (basal ganglia)	1.30116	-20	5.86185	-29.8896	-49.8896	2.50938	Both No Effect
CGS15	Brain - Spinal cord (cervical c-1)	5.05185	-20	9.65504	-30.9575	-50.9575	2.768	Both No Effect
CGS15	Brain - Substantia nigra	6.54817	-20	20	-27.4441	-47.4441	4.05255	Both No Effect
CGS15	Breast - Mammary Tissue	-31.4722	-51.4722	3.50367	0.90189	-3.9589	3.27525	Both No Effect
CGS15	Cells - Transformed fibroblasts	1.78222	-1.79824	4.08813	0.127977	-20	2.54202	Both No Effect
CGS15	Cells - EBV-transformed lymphocytes	0.600488	-20	5.81676	-28.7086	-48.7086	2.62509	Both No Effect
CGS15	Colon - Sigmoid	-27.7043	-47.7043	3.37248	0.694938	-20	3.05696	Both No Effect
CGS15	Colon - Transverse	-33.0039	-53.0039	3.21908	0.586804	-20	2.96917	Both No Effect
CGS15	Esophagus - Gastroesophageal Junction	-27.6291	-47.6291	4.07101	0.558447	-4.83189	2.90426	Both No Effect
CGS15	Esophagus - Mucosa	1.94082	-1.48058	4.27455	-30.3274	-50.3274	0.606149	Both No Effect
CGS15	Esophagus - Muscularis	-28.6345	-48.6345	3.00288	0.186929	-20	2.62009	Both No Effect
CGS15	Heart - Atrial Appendage	-30.5122	-50.5122	3.28518	-29.1938	-49.1938	1.07833	Both No Effect
CGS15	Heart - Left Ventricle	-29.4785	-49.4785	3.40897	1.5145	-1.14072	3.72851	Both No Effect
CGS15	Liver	-0.568671	-20	5.18322	-34.3633	-54.3633	2.02514	Both No Effect
CGS15	Lung	-28.3089	-48.3089	3.17399	1.93714	-0.605251	4.39835	Both No Effect
CGS15	Minor Salivary Gland	3.97072	-20	8.55026	-29.6214	-49.6214	2.58787	Both No Effect
CGS15	Muscle - Skeletal	-28.5041	-48.5041	2.42972	-0.140771	-20	2.16236	Both No Effect
CGS15	Nerve - Tibial	-30.6017	-50.6017	2.61821	0.722444	-4.60967	3.08817	Both No Effect
CGS15	Ovary	2.93822	-20	7.41368	-27.9866	-47.9866	2.94886	Both No Effect
CGS15	Pancreas	0.0645196	-20	5.3917	-35.2829	-55.2829	1.34254	Both No Effect
CGS15	Pituitary	-29.8907	-49.8907	4.03713	-29.515	-49.515	1.7466	Both No Effect
CGS15	Prostate	-33.0244	-53.0244	4.4176	-28.1937	-48.1937	2.18826	Both No Effect
CGS15	Skin - Not Sun Exposed (Suprapubic)	-30.1174	-50.1174	2.48462	0.111191	-3.01264	2.30658	Both No Effect
CGS15	Skin - Sun Exposed (Lower leg)	-30.0459	-50.0459	2.39954	0.220758	-2.98289	2.96692	Both No Effect
CGS15	Small Intestine - Terminal Ileum	1.43563	-20	6.13227	1.62424	-2.12495	4.27333	Both No Effect
CGS15	Spleen	-27.3137	-47.3137	4.21526	0.0192113	-20	2.93211	Both No Effect
CGS15	Stomach	-28.9074	-48.9074	3.84914	0.829582	-4.08852	3.18216	Both No Effect
CGS15	Testis	-30.3496	-50.3496	2.65919	-32.6407	-52.6407	0.97129	Both No Effect
CGS15	Thyroid	-29.5288	-49.5288	2.40086	-0.247694	-20	2.1408	Both No Effect
CGS15	Uterus	3.401	-20	7.49732	-27.5629	-47.5629	3.36948	Both No Effect
CGS15	Vagina	2.37263	-20	6.64461	-29.1578	-49.1578	3.46112	Both No Effect
CGS15	Whole Blood	-35.1474	-55.1474	3.18033	-0.0329574	-20	2.29543	Both No Effect
CGS16	Adipose - Subcutaneous	0.992187	-20	20	1.41406	-20	20	Both No Effect
CGS16	Adipose - Visceral (Omentum)	1	-20	20	1.41211	-20	20	Both No Effect
CGS16	Adrenal Gland	0.515625	-20	20	1.59082	-20	20	Both No Effect
CGS16	Artery - Aorta	0.992187	-20	20	1.28125	-20	20	Both No Effect
CGS16	Artery - Coronary	0.523438	-20	20	1.12598	-20	20	Both No Effect
CGS16	Artery - Tibial	0.952148	-20	20	1.01562	-20	20	Both No Effect
CGS16	Brain - Amygdala	0.625	-20	20	0.748047	-20	20	Both No Effect
CGS16	Brain - Anterior cingulate cortex (BA24)	0.5	-20	20	0.97168	-20	20	Both No Effect
CGS16	Brain - Caudate (basal ganglia)	0.523438	-20	20	1.15527	-20	20	Both No Effect
CGS16	Brain - Cerebellum	0.523438	-20	20	0.959961	-20	20	Both No Effect
CGS16	Brain - Cerebellar Hemisphere	0.5	-20	20	1.15332	-20	20	Both No Effect
CGS16	Brain - Cortex	0.523438	-20	20	0.916992	-20	20	Both No Effect
CGS16	Brain - Frontal Cortex (BA9)	0.515625	-20	20	0.954102	-20	20	Both No Effect
CGS16	Brain - Hippocampus	0.515625	-20	20	0.916992	-20	20	Both No Effect
CGS16	Brain - Hypothalamus	0.515625	-20	20	0.952148	-20	20	Both No Effect
CGS16	Brain - Nucleus accumbens (basal ganglia)	0.625	-20	20	0.956055	-20	20	Both No Effect
CGS16	Brain - Putamen (basal ganglia)	0.538086	-20	20	0.918945	-20	20	Both No Effect
CGS16	Brain - Spinal cord (cervical c-1)	0.625	-20	20	0.945415	-20	20	Both No Effect
CGS16	Brain - Substantia nigra	0.625	-20	20	0.497314	-20	20	Both No Effect
CGS16	Breast - Mammary Tissue	0.959961	-20	20	0.953125	-20	20	Both No Effect
CGS16	Cells - Transformed fibroblasts	0.963867	-20	20	1.09375	-20	20	Both No Effect
CGS16	Cells - EBV-transformed lymphocytes	0.5	-20	20	0.96875	-20	20	Both No Effect
CGS16	Colon - Sigmoid	0.515747	-20	20	0.998291	-20	20	Both No Effect
CGS16	Colon - Transverse	0.972656	-20	20	0.97168	-20	20	Both No Effect
CGS16	Esophagus - Gastroesophageal Junction	0.498169	-20	20	0.963867	-20	20	Both No Effect
CGS16	Esophagus - Mucosa	0.963867	-20	20	1.6875	-20	20	Both No Effect
CGS16	Esophagus - Muscularis	0.952148	-20	20	1.21875	-20	20	Both No Effect
CGS16	Heart - Atrial Appendage	0.748047	-20	20	1.90625	-20	20	Both No Effect
CGS16	Heart - Left Ventricle	0.748047	-20	20	1.40918	-20	20	Both No Effect
CGS16	Liver	0.523438	-20	20	1.99707	-20	20	Both No Effect
CGS16	Lung	1.12793	-20	20	1.96875	-20	20	Both No Effect
CGS16	Minor Salivary Gland	0.515625	-20	20	0.967773	-20	20	Both No Effect
CGS16	Muscle - Skeletal	0.97168	-20	20	1.24219	-20	20	Both No Effect
CGS16	Nerve - Tibial	0.992187	-20	20	0.966797	-20	20	Both No Effect
CGS16	Ovary	0.515625	-20	20	0.90918	-20	20	Both No Effect
CGS16	Pancreas	0.523438	-20	20	1.39746	-20	20	Both No Effect
CGS16	Pituitary	0.748047	-20	20	0.952148	-20	20	Both No Effect
CGS16	Prostate	0.5	-20	20	0.952148	-20	20	Both No Effect
CGS16	Skin - Not Sun Exposed (Suprapubic)	0.954102	-20	20	1	-20	20	Both No Effect
CGS16	Skin - Sun Exposed (Lower leg)	0.952148	-20	20	2.03125	-20	20	Both No Effect
CGS16	Small Intestine - Terminal Ileum	0.523438	-20	20	1.12598	-20	20	Both No Effect
CGS16	Spleen	0.523438	-20	20	0.950195	-20	20	Both No Effect
CGS16	Stomach	0.523438	-20	20	0.952148	-20	20	Both No Effect
CGS16	Testis	0.953125	-20	20	2	-20	20	Both No Effect
CGS16	Thyroid	0.90918	-20	20	0.90625	-20	20	Both No Effect
CGS16	Uterus	0.625	-20	20	0.538086	-20	20	Both No Effect
CGS16	Vagina	0.515625	-20	20	0.5177	-20	20	Both No Effect
CGS16	Whole Blood	0.5	-20	20	1.28418	-20	20	Both No Effect
CGS17	Adipose - Subcutaneous	0.375	-20	20	0.96875	-20	20	Both No Effect
CGS17	Adipose - Visceral (Omentum)	0.945415	-20	20	0.953125	-20	20	Both No Effect
CGS17	Adrenal Gland	0.515625	-20	20	0.963867	-20	20	Both No Effect
CGS17	Artery - Aorta	0.974609	-20	20	1.28125	-20	20	Both No Effect
CGS17	Artery - Coronary	0.523438	-20	20	0.963867	-20	20	Both No Effect
CGS17	Artery - Tibial	0.963867	-20	20	0.916016	-20	20	Both No Effect
CGS17	Brain - Amygdala	0.538086	-20	20	0.746094	-20	20	Both No Effect
CGS17	Brain - Anterior cingulate cortex (BA24)	0.523438	-20	20	1.12793	-20	20	Both No Effect
CGS17	Brain - Caudate (basal ganglia)	0.625	-20	20	0.956055	-20	20	Both No Effect
CGS17	Brain - Cerebellum	0.523438	-20	20	0.956055	-20	20	Both No Effect
CGS17	Brain - Cerebellar Hemisphere	0.523438	-20	20	0.921875	-20	20	Both No Effect
CGS17	Brain - Cortex	0.523438	-20	20	0.967773	-20	20	Both No Effect
CGS17	Brain - Frontal Cortex (BA9)	0.523438	-20	20	0.954102	-20	20	Both No Effect
CGS17	Brain - Hippocampus	0.515625	-20	20	1.12793	-20	20	Both No Effect
CGS17	Brain - Hypothalamus	0.515625	-20	20	0.954102	-20	20	Both No Effect
CGS17	Brain - Nucleus accumbens (basal ganglia)	0.515625	-20	20	1.75293	-20	20	Both No Effect
CGS17	Brain - Putamen (basal ganglia)	0.538086	-20	20	0.916992	-20	20	Both No Effect
CGS17	Brain - Spinal cord (cervical c-1)	0.625	-20	20	0.90918	-20	20	Both No Effect
CGS17	Brain - Substantia nigra	0.538086	-20	20	0.512939	-20	20	Both No Effect
CGS17	Breast - Mammary Tissue	0.950195	-20	20	0.967041	-20	20	Both No Effect
CGS17	Cells - Transformed fibroblasts	0.922852	-20	20	1.70312	-20	20	Both No Effect
CGS17	Cells - EBV-transformed lymphocytes	0.515625	-20	20	0.375	-20	20	Both No Effect
CGS17	Colon - Sigmoid	0.484375	-20	20	0.960938	-20	20	Both No Effect
CGS17	Colon - Transverse	0.25	-20	20	0.953125	-20	20	Both No Effect
CGS17	Esophagus - Gastroesophageal Junction	0.748047	-20	20	0.968994	-20	20	Both No Effect
CGS17	Esophagus - Mucosa	0.952148	-20	20	0.953125	-20	20	Both No Effect
CGS17	Esophagus - Muscularis	0.956055	-20	20	0.953125	-20	20	Both No Effect
CGS17	Heart - Atrial Appendage	0.748047	-20	20	1.46484	-20	20	Both No Effect
CGS17	Heart - Left Ventricle	0.498169	-20	20	0.953369	-20	20	Both No Effect
CGS17	Liver	0.523438	-20	20	2.03418	-20	20	Both No Effect
CGS17	Lung	0.954102	-20	20	1.41211	-20	20	Both No Effect
CGS17	Minor Salivary Gland	0.515625	-20	20	0.992187	-20	20	Both No Effect
CGS17	Muscle - Skeletal	0.956055	-20	20	0.953125	-20	20	Both No Effect
CGS17	Nerve - Tibial	2.26562	-20	20	1.56055	-20	20	Both No Effect
CGS17	Ovary	0.515625	-20	20	0.916992	-20	20	Both No Effect
CGS17	Pancreas	0.523438	-20	20	0.90918	-20	20	Both No Effect
CGS17	Pituitary	0.523438	-20	20	0.952148	-20	20	Both No Effect
CGS17	Prostate	0.511719	-20	20	0.961914	-20	20	Both No Effect
CGS17	Skin - Not Sun Exposed (Suprapubic)	1.12012	-20	20	0.917969	-20	20	Both No Effect
CGS17	Skin - Sun Exposed (Lower leg)	1.28418	-20	20	0.953125	-20	20	Both No Effect
CGS17	Small Intestine - Terminal Ileum	0.523438	-20	20	1.11426	-20	20	Both No Effect
CGS17	Spleen	0.523438	-20	20	1.27954	-20	20	Both No Effect
CGS17	Stomach	0.523438	-20	20	1.11426	-20	20	Both No Effect
CGS17	Testis	1	-20	20	2	-20	20	Both No Effect
CGS17	Thyroid	0.916992	-20	20	1.15234	-20	20	Both No Effect
CGS17	Uterus	0.515625	-20	20	0.538086	-20	20	Both No Effect
CGS17	Vagina	0.515625	-20	20	0.498169	-20	20	Both No Effect
CGS17	Whole Blood	0.498169	-20	20	1.90918	-20	20	Both No Effect
CGS18	Adipose - Subcutaneous	0.375	-20	20	0.96875	-20	20	Both No Effect
CGS18	Adipose - Visceral (Omentum)	0.945415	-20	20	0.953125	-20	20	Both No Effect
CGS18	Adrenal Gland	0.515625	-20	20	0.963867	-20	20	Both No Effect
CGS18	Artery - Aorta	0.974609	-20	20	1.28125	-20	20	Both No Effect
CGS18	Artery - Coronary	0.523438	-20	20	0.963867	-20	20	Both No Effect
CGS18	Artery - Tibial	0.963867	-20	20	0.916016	-20	20	Both No Effect
CGS18	Brain - Amygdala	0.538086	-20	20	0.746094	-20	20	Both No Effect
CGS18	Brain - Anterior cingulate cortex (BA24)	0.523438	-20	20	1.12793	-20	20	Both No Effect
CGS18	Brain - Caudate (basal ganglia)	0.625	-20	20	0.956055	-20	20	Both No Effect
CGS18	Brain - Cerebellum	0.523438	-20	20	0.956055	-20	20	Both No Effect
CGS18	Brain - Cerebellar Hemisphere	0.523438	-20	20	0.921875	-20	20	Both No Effect
CGS18	Brain - Cortex	0.523438	-20	20	0.967773	-20	20	Both No Effect
CGS18	Brain - Frontal Cortex (BA9)	0.523438	-20	20	0.954102	-20	20	Both No Effect
CGS18	Brain - Hippocampus	0.515625	-20	20	1.12793	-20	20	Both No Effect
CGS18	Brain - Hypothalamus	0.515625	-20	20	0.954102	-20	20	Both No Effect
CGS18	Brain - Nucleus accumbens (basal ganglia)	0.515625	-20	20	1.75293	-20	20	Both No Effect
CGS18	Brain - Putamen (basal ganglia)	0.538086	-20	20	0.916992	-20	20	Both No Effect
CGS18	Brain - Spinal cord (cervical c-1)	0.625	-20	20	0.90918	-20	20	Both No Effect
CGS18	Brain - Substantia nigra	0.538086	-20	20	0.512939	-20	20	Both No Effect
CGS18	Breast - Mammary Tissue	0.950195	-20	20	0.967041	-20	20	Both No Effect
CGS18	Cells - Transformed fibroblasts	0.922852	-20	20	1.70312	-20	20	Both No Effect
CGS18	Cells - EBV-transformed lymphocytes	0.515625	-20	20	0.375	-20	20	Both No Effect
CGS18	Colon - Sigmoid	0.484375	-20	20	0.960938	-20	20	Both No Effect
CGS18	Colon - Transverse	0.25	-20	20	0.953125	-20	20	Both No Effect
CGS18	Esophagus - Gastroesophageal Junction	0.748047	-20	20	0.968994	-20	20	Both No Effect
CGS18	Esophagus - Mucosa	0.952148	-20	20	0.953125	-20	20	Both No Effect
CGS18	Esophagus - Muscularis	0.956055	-20	20	0.953125	-20	20	Both No Effect
CGS18	Heart - Atrial Appendage	0.748047	-20	20	1.46484	-20	20	Both No Effect
CGS18	Heart - Left Ventricle	0.498169	-20	20	0.953369	-20	20	Both No Effect
CGS18	Liver	0.523438	-20	20	2.03418	-20	20	Both No Effect
CGS18	Lung	0.954102	-20	20	1.41211	-20	20	Both No Effect
CGS18	Minor Salivary Gland	0.515625	-20	20	0.992187	-20	20	Both No Effect
CGS18	Muscle - Skeletal	0.956055	-20	20	0.953125	-20	20	Both No Effect
CGS18	Nerve - Tibial	2.26562	-20	20	1.56055	-20	20	Both No Effect
CGS18	Ovary	0.515625	-20	20	0.916992	-20	20	Both No Effect
CGS18	Pancreas	0.523438	-20	20	0.90918	-20	20	Both No Effect
CGS18	Pituitary	0.523438	-20	20	0.952148	-20	20	Both No Effect
CGS18	Prostate	0.511719	-20	20	0.961914	-20	20	Both No Effect
CGS18	Skin - Not Sun Exposed (Suprapubic)	1.12012	-20	20	0.917969	-20	20	Both No Effect
CGS18	Skin - Sun Exposed (Lower leg)	1.28418	-20	20	0.953125	-20	20	Both No Effect
CGS18	Small Intestine - Terminal Ileum	0.523438	-20	20	1.11426	-20	20	Both No Effect
CGS18	Spleen	0.523438	-20	20	1.27954	-20	20	Both No Effect
CGS18	Stomach	0.523438	-20	20	1.11426	-20	20	Both No Effect
CGS18	Testis	1	-20	20	2	-20	20	Both No Effect
CGS18	Thyroid	0.916992	-20	20	1.15234	-20	20	Both No Effect
CGS18	Uterus	0.515625	-20	20	0.538086	-20	20	Both No Effect
CGS18	Vagina	0.515625	-20	20	0.498169	-20	20	Both No Effect
CGS18	Whole Blood	0.498169	-20	20	1.90918	-20	20	Both No Effect
CGS19	Adipose - Subcutaneous	0.748047	-20	20	0.908203	-20	20	Both No Effect
CGS19	Adipose - Visceral (Omentum)	1	-20	20	0.953125	-20	20	Both No Effect
CGS19	Adrenal Gland	0.5	-20	20	0.916992	-20	20	Both No Effect
CGS19	Artery - Aorta	0.96875	-20	20	0.953125	-20	20	Both No Effect
CGS19	Artery - Coronary	0.5	-20	20	0.90918	-20	20	Both No Effect
CGS19	Artery - Tibial	0.954102	-20	20	1	-20	20	Both No Effect
CGS19	Brain - Amygdala	0.538086	-20	20	0.748047	-20	20	Both No Effect
CGS19	Brain - Anterior cingulate cortex (BA24)	0.523438	-20	20	0.952148	-20	20	Both No Effect
CGS19	Brain - Caudate (basal ganglia)	0.515625	-20	20	0.916992	-20	20	Both No Effect
CGS19	Brain - Cerebellum	0.515625	-20	20	0.956055	-20	20	Both No Effect
CGS19	Brain - Cerebellar Hemisphere	0.523438	-20	20	1.96899	-20	20	Both No Effect
CGS19	Brain - Cortex	0.523438	-20	20	1.12012	-20	20	Both No Effect
CGS19	Brain - Frontal Cortex (BA9)	0.515625	-20	20	0.956055	-20	20	Both No Effect
CGS19	Brain - Hippocampus	0.515625	-20	20	1.12012	-20	20	Both No Effect
CGS19	Brain - Hypothalamus	0.515625	-20	20	0.984375	-20	20	Both No Effect
CGS19	Brain - Nucleus accumbens (basal ganglia)	0.625	-20	20	1.46777	-20	20	Both No Effect
CGS19	Brain - Putamen (basal ganglia)	0.538086	-20	20	0.916992	-20	20	Both No Effect
CGS19	Brain - Spinal cord (cervical c-1)	0.625	-20	20	0.96875	-20	20	Both No Effect
CGS19	Brain - Substantia nigra	0.538086	-20	20	0.25	-20	20	Both No Effect
CGS19	Breast - Mammary Tissue	0.952148	-20	20	0.953369	-20	20	Both No Effect
CGS19	Cells - Transformed fibroblasts	0.954102	-20	20	1.125	-20	20	Both No Effect
CGS19	Cells - EBV-transformed lymphocytes	0.515625	-20	20	2.28125	-20	20	Both No Effect
CGS19	Colon - Sigmoid	0.484375	-20	20	0.953125	-20	20	Both No Effect
CGS19	Colon - Transverse	0.972656	-20	20	0.96875	-20	20	Both No Effect
CGS19	Esophagus - Gastroesophageal Junction	0.748047	-20	20	0.968994	-20	20	Both No Effect
CGS19	Esophagus - Mucosa	0.952148	-20	20	1.45703	-20	20	Both No Effect
CGS19	Esophagus - Muscularis	0.956055	-20	20	1.28125	-20	20	Both No Effect
CGS19	Heart - Atrial Appendage	1	-20	20	1.10156	-20	20	Both No Effect
CGS19	Heart - Left Ventricle	0.748047	-20	20	1.12598	-20	20	Both No Effect
CGS19	Liver	0.523438	-20	20	0.956055	-20	20	Both No Effect
CGS19	Lung	1.12793	-20	20	1.99609	-20	20	Both No Effect
CGS19	Minor Salivary Gland	0.515625	-20	20	0.956055	-20	20	Both No Effect
CGS19	Muscle - Skeletal	0.963867	-20	20	0.96875	-20	20	Both No Effect
CGS19	Nerve - Tibial	2.26562	-20	20	1.10156	-20	20	Both No Effect
CGS19	Ovary	0.515625	-20	20	0.907227	-20	20	Both No Effect
CGS19	Pancreas	0.523438	-20	20	0.963867	-20	20	Both No Effect
CGS19	Pituitary	0.748047	-20	20	0.96582	-20	20	Both No Effect
CGS19	Prostate	0.511719	-20	20	1.28223	-20	20	Both No Effect
CGS19	Skin - Not Sun Exposed (Suprapubic)	0.952148	-20	20	0.917969	-20	20	Both No Effect
CGS19	Skin - Sun Exposed (Lower leg)	1.28418	-20	20	0.953125	-20	20	Both No Effect
CGS19	Small Intestine - Terminal Ileum	0.523438	-20	20	1.07129	-20	20	Both No Effect
CGS19	Spleen	0.523438	-20	20	0.953125	-20	20	Both No Effect
CGS19	Stomach	0.523438	-20	20	1.27637	-20	20	Both No Effect
CGS19	Testis	1	-20	20	0.953125	-20	20	Both No Effect
CGS19	Thyroid	0.916992	-20	20	1.96875	-20	20	Both No Effect
CGS19	Uterus	0.515625	-20	20	0.671875	-20	20	Both No Effect
CGS19	Vagina	0.625	-20	20	0.498169	-20	20	Both No Effect
CGS19	Whole Blood	0.498169	-20	20	1.15527	-20	20	Both No Effect
CGS20	Adipose - Subcutaneous	0.992187	-20	20	0.96875	-20	20	Both No Effect
CGS20	Adipose - Visceral (Omentum)	0.945415	-20	20	1.46484	-20	20	Both No Effect
CGS20	Adrenal Gland	0.515625	-20	20	1.12793	-20	20	Both No Effect
CGS20	Artery - Aorta	0.974609	-20	20	0.96875	-20	20	Both No Effect
CGS20	Artery - Coronary	0.515625	-20	20	0.952148	-20	20	Both No Effect
CGS20	Artery - Tibial	0.952148	-20	20	0.984375	-20	20	Both No Effect
CGS20	Brain - Amygdala	0.538086	-20	20	0.992187	-20	20	Both No Effect
CGS20	Brain - Anterior cingulate cortex (BA24)	0.523438	-20	20	1.15527	-20	20	Both No Effect
CGS20	Brain - Caudate (basal ganglia)	0.523438	-20	20	1.27051	-20	20	Both No Effect
CGS20	Brain - Cerebellum	0.515625	-20	20	1.34082	-20	20	Both No Effect
CGS20	Brain - Cerebellar Hemisphere	0.523438	-20	20	0.919922	-20	20	Both No Effect
CGS20	Brain - Cortex	0.523438	-20	20	0.963867	-20	20	Both No Effect
CGS20	Brain - Frontal Cortex (BA9)	0.523438	-20	20	0.952148	-20	20	Both No Effect
CGS20	Brain - Hippocampus	0.515625	-20	20	1.96973	-20	20	Both No Effect
CGS20	Brain - Hypothalamus	0.515625	-20	20	1.12012	-20	20	Both No Effect
CGS20	Brain - Nucleus accumbens (basal ganglia)	0.625	-20	20	0.956055	-20	20	Both No Effect
CGS20	Brain - Putamen (basal ganglia)	0.538086	-20	20	0.950195	-20	20	Both No Effect
CGS20	Brain - Spinal cord (cervical c-1)	0.625	-20	20	1	-20	20	Both No Effect
CGS20	Brain - Substantia nigra	0.538086	-20	20	1	-20	20	Both No Effect
CGS20	Breast - Mammary Tissue	0.954102	-20	20	0.921875	-20	20	Both No Effect
CGS20	Cells - Transformed fibroblasts	0.954102	-20	20	1.6582	-20	20	Both No Effect
CGS20	Cells - EBV-transformed lymphocytes	0.515625	-20	20	0.5	-20	20	Both No Effect
CGS20	Colon - Sigmoid	0.484375	-20	20	0.953125	-20	20	Both No Effect
CGS20	Colon - Transverse	0.974609	-20	20	2.03125	-20	20	Both No Effect
CGS20	Esophagus - Gastroesophageal Junction	0.748047	-20	20	1.1084	-20	20	Both No Effect
CGS20	Esophagus - Mucosa	0.963867	-20	20	0.953125	-20	20	Both No Effect
CGS20	Esophagus - Muscularis	0.956055	-20	20	0.953125	-20	20	Both No Effect
CGS20	Heart - Atrial Appendage	0.75	-20	20	1.125	-20	20	Both No Effect
CGS20	Heart - Left Ventricle	0.498169	-20	20	1.16431	-20	20	Both No Effect
CGS20	Liver	0.523438	-20	20	1.96777	-20	20	Both No Effect
CGS20	Lung	1.12598	-20	20	1.91016	-20	20	Both No Effect
CGS20	Minor Salivary Gland	0.5	-20	20	0.992187	-20	20	Both No Effect
CGS20	Muscle - Skeletal	0.956055	-20	20	0.96875	-20	20	Both No Effect
CGS20	Nerve - Tibial	0.972656	-20	20	1.42188	-20	20	Both No Effect
CGS20	Ovary	0.515625	-20	20	0.956055	-20	20	Both No Effect
CGS20	Pancreas	0.523438	-20	20	1.87012	-20	20	Both No Effect
CGS20	Pituitary	0.523438	-20	20	0.952148	-20	20	Both No Effect
CGS20	Prostate	0.511719	-20	20	0.961914	-20	20	Both No Effect
CGS20	Skin - Not Sun Exposed (Suprapubic)	0.954102	-20	20	0.919922	-20	20	Both No Effect
CGS20	Skin - Sun Exposed (Lower leg)	0.956055	-20	20	0.953125	-20	20	Both No Effect
CGS20	Small Intestine - Terminal Ileum	0.523438	-20	20	1.12793	-20	20	Both No Effect
CGS20	Spleen	0.523438	-20	20	1.12329	-20	20	Both No Effect
CGS20	Stomach	0.523438	-20	20	0.954102	-20	20	Both No Effect
CGS20	Testis	0.953125	-20	20	2.03125	-20	20	Both No Effect
CGS20	Thyroid	0.916992	-20	20	2.0293	-20	20	Both No Effect
CGS20	Uterus	0.625	-20	20	0.625	-20	20	Both No Effect
CGS20	Vagina	0.625	-20	20	0.498169	-20	20	Both No Effect
CGS20	Whole Blood	0.498169	-20	20	2.02832	-20	20	Both No Effect
CGS21	Adipose - Subcutaneous	-26.9499	-46.9499	4.10728	0.364208	-1.87246	1.90556	Both No Effect
CGS21	Adipose - Visceral (Omentum)	-31.8459	-51.8459	1.84615	-0.117975	-20	1.66797	Both No Effect
CGS21	Adrenal Gland	-30.4835	-50.4835	3.15036	-0.620843	-20	2.00091	Both No Effect
CGS21	Artery - Aorta	1.46818	-20	3.57683	-0.543736	-20	1.46388	Both No Effect
CGS21	Artery - Coronary	-29.7527	-49.7527	3.36906	-25.8351	-45.8351	1.49979	Both No Effect
CGS21	Artery - Tibial	0.569405	-20	2.80913	-0.583482	-20	1.37973	Both No Effect
CGS21	Brain - Amygdala	-27.6664	-47.6664	5.77888	-27.8452	-47.8452	2.11425	Both No Effect
CGS21	Brain - Anterior cingulate cortex (BA24)	-28.8421	-48.8421	6.12858	-26.6059	-46.6059	1.4561	Both No Effect
CGS21	Brain - Caudate (basal ganglia)	-29.3269	-49.3269	4.47657	0.589341	-20	2.31877	Both No Effect
CGS21	Brain - Cerebellum	-27.9205	-47.9205	3.66249	-30.1128	-50.1128	0.785629	Both No Effect
CGS21	Brain - Cerebellar Hemisphere	-27.8902	-47.8902	3.27385	-29.5229	-49.5229	0.442317	Both No Effect
CGS21	Brain - Cortex	-27.4848	-47.4848	3.78539	-0.0584592	-20	2.03929	Both No Effect
CGS21	Brain - Frontal Cortex (BA9)	-25.9025	-45.9025	4.38657	-26.6357	-46.6357	1.67301	Both No Effect
CGS21	Brain - Hippocampus	-30.5641	-50.5641	5.54467	-28.5889	-48.5889	2.18466	Both No Effect
CGS21	Brain - Hypothalamus	-28.739	-48.739	4.23639	0.543699	-20	2.3865	Both No Effect
CGS21	Brain - Nucleus accumbens (basal ganglia)	-28.3542	-48.3542	4.27482	-27.879	-47.879	1.06934	Both No Effect
CGS21	Brain - Putamen (basal ganglia)	-27.7748	-47.7748	4.90835	0.844195	-20	2.50011	Both No Effect
CGS21	Brain - Spinal cord (cervical c-1)	-28.4954	-48.4954	4.11805	0.882666	-20	2.73439	Both No Effect
CGS21	Brain - Substantia nigra	-28.1753	-48.1753	6.40369	-3.2847	-20	3.10079	Both No Effect
CGS21	Breast - Mammary Tissue	-28.3036	-48.3036	2.90447	0.162797	-20	2.01173	Both No Effect
CGS21	Cells - Transformed fibroblasts	0.753788	-20	2.86414	-0.803189	-20	1.25682	Both No Effect
CGS21	Cells - EBV-transformed lymphocytes	-28.1811	-48.1811	4.50933	-27.8893	-47.8893	1.92558	Both No Effect
CGS21	Colon - Sigmoid	-27.6494	-47.6494	2.68123	0.808726	-3.97049	2.43087	Both No Effect
CGS21	Colon - Transverse	-28.9191	-48.9191	2.26834	-0.0569792	-20	1.78691	Both No Effect
CGS21	Esophagus - Gastroesophageal Junction	-28.0372	-48.0372	2.11866	0.113435	-20	1.87605	Both No Effect
CGS21	Esophagus - Mucosa	-27.3617	-47.3617	1.92398	-0.385493	-20	1.49607	Both No Effect
CGS21	Esophagus - Muscularis	0.688844	-20	3.00477	-0.612213	-20	1.30773	Both No Effect
CGS21	Heart - Atrial Appendage	-28.7427	-48.7427	2.49569	-0.103327	-20	1.71254	Both No Effect
CGS21	Heart - Left Ventricle	-28.4853	-48.4853	2.75129	0.399769	-20	2.163	Both No Effect
CGS21	Liver	-28.3315	-48.3315	4.65743	-0.0489528	-20	2.29145	Both No Effect
CGS21	Lung	0.631436	-20	2.82684	-0.301688	-20	1.54238	Both No Effect
CGS21	Minor Salivary Gland	-29.2949	-49.2949	4.26817	-29.1409	-49.1409	2.05677	Both No Effect
CGS21	Muscle - Skeletal	-26.5505	-46.5505	3.02948	-2.06013	-20	1.22096	Both No Effect
CGS21	Nerve - Tibial	-1.14352	-20	2.54057	-1.09025	-20	1.05117	Both No Effect
CGS21	Ovary	-38.2689	-58.2689	3.66782	-28.199	-48.199	1.73126	Both No Effect
CGS21	Pancreas	1.99667	-20	4.04927	-0.152238	-20	1.66066	Both No Effect
CGS21	Pituitary	-28.9774	-48.9774	3.27179	0.266536	-20	2.13474	Both No Effect
CGS21	Prostate	-28.0792	-48.0792	4.3399	0.291868	-20	2.21441	Both No Effect
CGS21	Skin - Not Sun Exposed (Suprapubic)	-28.2542	-48.2542	1.68273	-0.386015	-20	1.4778	Both No Effect
CGS21	Skin - Sun Exposed (Lower leg)	-0.538451	-20	2.35541	-0.903387	-20	1.16766	Both No Effect
CGS21	Small Intestine - Terminal Ileum	-28.1018	-48.1018	3.08325	-28.8538	-48.8538	1.71329	Both No Effect
CGS21	Spleen	-26.6242	-46.6242	2.35504	0.530261	-20	2.26937	Both No Effect
CGS21	Stomach	-29.2767	-49.2767	2.67271	0.516116	-20	2.19786	Both No Effect
CGS21	Testis	-29.0441	-49.0441	2.72117	-0.901554	-20	1.03837	Both No Effect
CGS21	Thyroid	0.127008	-20	2.46316	-0.849618	-20	1.12662	Both No Effect
CGS21	Uterus	-31.7481	-51.7481	4.11639	-27.4227	-47.4227	2.04543	Both No Effect
CGS21	Vagina	-25.8805	-45.8805	3.48869	-26.5246	-46.5246	2.29941	Both No Effect
CGS21	Whole Blood	-31.0393	-51.0393	1.79286	-28.1648	-48.1648	0.519216	Both No Effect
CGS22	Adipose - Subcutaneous	2.63579	-20	8.0401	8.3176	-0.518046	20	Both No Effect
CGS22	Adipose - Visceral (Omentum)	-25.7026	-45.7026	8.84786	9.78608	-0.50028	20	Both No Effect
CGS22	Adrenal Gland	1.86744	-20	9.42668	31.8644	-0.0474328	51.8644	Both No Effect
CGS22	Artery - Aorta	-26.2458	-46.2458	6.18576	29.7927	-0.538382	49.7927	Both No Effect
CGS22	Artery - Coronary	-0.663605	-20	9.64224	27.9764	0.523667	47.9764	eQTL Effect Only
CGS22	Artery - Tibial	7.75007	0.428058	20	9.0505	-0.869063	20	3'aQTL Effect Only
CGS22	Brain - Amygdala	-1.44988	-20	20	-29.3707	-49.3707	5.33536	Both No Effect
CGS22	Brain - Anterior cingulate cortex (BA24)	-23.2495	-43.2495	10.3097	38.353	0.763021	58.353	eQTL Effect Only
CGS22	Brain - Caudate (basal ganglia)	-27.3398	-47.3398	8.51855	27.4232	0.0463919	47.4232	eQTL Effect Only
CGS22	Brain - Cerebellum	-25.2706	-45.2706	7.8664	31.6606	0.443207	51.6606	eQTL Effect Only
CGS22	Brain - Cerebellar Hemisphere	-6.19223	-20	9.24827	26.3634	0.419319	46.3634	eQTL Effect Only
CGS22	Brain - Cortex	-24.1002	-44.1002	9.20653	8.84461	-0.140497	20	Both No Effect
CGS22	Brain - Frontal Cortex (BA9)	-22.848	-42.848	20	9.41162	0.323832	20	eQTL Effect Only
CGS22	Brain - Hippocampus	-25.1034	-45.1034	10.3311	8.56064	0.832414	20	eQTL Effect Only
CGS22	Brain - Hypothalamus	-20.3435	-40.3435	20	27.1258	0.286779	47.1258	eQTL Effect Only
CGS22	Brain - Nucleus accumbens (basal ganglia)	-27.2984	-47.2984	7.87169	8.11651	0.101662	20	eQTL Effect Only
CGS22	Brain - Putamen (basal ganglia)	-21.3195	-41.3195	20	27.77	0.742299	47.77	eQTL Effect Only
CGS22	Brain - Spinal cord (cervical c-1)	-26.5871	-46.5871	10.3195	10.1604	0.897387	20	eQTL Effect Only
CGS22	Brain - Substantia nigra	-22.4276	-42.4276	20	27.7423	1.03475	47.7423	eQTL Effect Only
CGS22	Breast - Mammary Tissue	-26.709	-46.709	6.42716	8.28249	0.144855	20	eQTL Effect Only
CGS22	Cells - Transformed fibroblasts	-25.1197	-45.1197	7.06609	31.1818	-1.00133	51.1818	Both No Effect
CGS22	Cells - EBV-transformed lymphocytes	-29.0557	-49.0557	6.7826	-26.966	-46.966	4.53939	Both No Effect
CGS22	Colon - Sigmoid	2.80006	-20	9.6476	9.30037	0.339289	20	eQTL Effect Only
CGS22	Colon - Transverse	-23.5848	-43.5848	10.3183	8.4268	-0.193122	20	Both No Effect
CGS22	Esophagus - Gastroesophageal Junction	-23.6894	-43.6894	9.6265	28.2078	-20	48.2078	Both No Effect
CGS22	Esophagus - Mucosa	-23.1694	-43.1694	7.20109	8.46512	-0.497566	20	Both No Effect
CGS22	Esophagus - Muscularis	-32.3699	-52.3699	5.09335	35.919	0.0366983	55.919	eQTL Effect Only
CGS22	Heart - Atrial Appendage	8.0366	1.06995	20	7.12638	-0.592014	20	3'aQTL Effect Only
CGS22	Heart - Left Ventricle	7.72749	0.410518	20	26.542	-0.503688	46.542	3'aQTL Effect Only
CGS22	Liver	5.29781	-20	20	36.2401	1.51854	56.2401	eQTL Effect Only
CGS22	Lung	-32.001	-52.001	6.04621	33.6323	0.133648	53.6323	eQTL Effect Only
CGS22	Minor Salivary Gland	4.74318	-20	20	-27.1926	-47.1926	20	Both No Effect
CGS22	Muscle - Skeletal	32.4987	-0.441028	52.4987	26.1424	-1.11699	46.1424	Both No Effect
CGS22	Nerve - Tibial	-2.00731	-20	20	30.6025	-1.04401	50.6025	Both No Effect
CGS22	Ovary	4.92083	-20	20	-26.3848	-46.3848	6.8645	Both No Effect
CGS22	Pancreas	-27.4022	-47.4022	8.54228	-28.3179	-48.3179	4.16941	Both No Effect
CGS22	Pituitary	-2.24812	-20	10.3724	28.203	1.33651	48.203	eQTL Effect Only
CGS22	Prostate	4.05102	-20	20	-26.3975	-46.3975	6.81636	Both No Effect
CGS22	Skin - Not Sun Exposed (Suprapubic)	-32.6697	-52.6697	5.42888	9.82986	-0.157565	20	Both No Effect
CGS22	Skin - Sun Exposed (Lower leg)	-3.49647	-20	7.39044	8.89867	-0.303184	20	Both No Effect
CGS22	Small Intestine - Terminal Ileum	4.59316	-20	20	-30.968	-50.968	7.05879	Both No Effect
CGS22	Spleen	2.88989	-20	9.26163	-29.6731	-49.6731	4.40833	Both No Effect
CGS22	Stomach	-22.5659	-42.5659	8.93669	-26.5378	-46.5378	5.60725	Both No Effect
CGS22	Testis	-30.4401	-50.4401	5.45776	9.14212	-0.831649	20	Both No Effect
CGS22	Thyroid	0.0532904	-20	7.4349	8.31347	-0.422396	20	Both No Effect
CGS22	Uterus	2.07998	-20	9.30424	0.148687	-20	7.52582	Both No Effect
CGS22	Vagina	-2.69384	-20	20	-24.5272	-44.5272	10.3226	Both No Effect
CGS22	Whole Blood	-29.9425	-49.9425	5.36856	7.67889	-0.754826	20	Both No Effect
CGS23	Adipose - Subcutaneous	-28.3661	-48.3661	4.59585	-28.2354	-48.2354	1.81265	Both No Effect
CGS23	Adipose - Visceral (Omentum)	-32.6623	-52.6623	2.92011	-29.4442	-49.4442	2.35843	Both No Effect
CGS23	Adrenal Gland	-28.1279	-48.1279	4.55498	-34.6346	-54.6346	2.84952	Both No Effect
CGS23	Artery - Aorta	-25.8224	-45.8224	3.62868	-29.6656	-49.6656	2.10513	Both No Effect
CGS23	Artery - Coronary	-28.9921	-48.9921	4.16827	-29.9135	-49.9135	3.37022	Both No Effect
CGS23	Artery - Tibial	-27.9625	-47.9625	2.89379	-29.564	-49.564	1.52868	Both No Effect
CGS23	Brain - Amygdala	-28.9514	-48.9514	6.89779	-31.2556	-51.2556	6.68175	Both No Effect
CGS23	Brain - Anterior cingulate cortex (BA24)	-28.5753	-48.5753	7.78836	-28.9454	-48.9454	5.20728	Both No Effect
CGS23	Brain - Caudate (basal ganglia)	-26.5129	-46.5129	5.68718	-27.8387	-47.8387	3.728	Both No Effect
CGS23	Brain - Cerebellum	-27.5508	-47.5508	8.9486	-31.2566	-51.2566	3.1632	Both No Effect
CGS23	Brain - Cerebellar Hemisphere	-30.0416	-50.0416	4.04823	-29.3814	-49.3814	2.74612	Both No Effect
CGS23	Brain - Cortex	-27.0766	-47.0766	5.42995	-28.1807	-48.1807	3.45528	Both No Effect
CGS23	Brain - Frontal Cortex (BA9)	-25.3165	-45.3165	7.23738	-29.0302	-49.0302	3.79063	Both No Effect
CGS23	Brain - Hippocampus	-29.9304	-49.9304	6.14793	-28.677	-48.677	3.86489	Both No Effect
CGS23	Brain - Hypothalamus	-30.3492	-50.3492	6.13978	-29.9367	-49.9367	4.20012	Both No Effect
CGS23	Brain - Nucleus accumbens (basal ganglia)	-38.3703	-58.3703	5.10749	-29.7479	-49.7479	3.61932	Both No Effect
CGS23	Brain - Putamen (basal ganglia)	-29.054	-49.054	7.3522	-30.0808	-50.0808	4.06543	Both No Effect
CGS23	Brain - Spinal cord (cervical c-1)	-27.7449	-47.7449	20	-29.5194	-49.5194	4.49718	Both No Effect
CGS23	Brain - Substantia nigra	-27.2155	-47.2155	8.32876	-28.8401	-48.8401	5.1896	Both No Effect
CGS23	Breast - Mammary Tissue	-27.4022	-47.4022	3.14322	2.00075	-2.6557	20	Both No Effect
CGS23	Cells - Transformed fibroblasts	-32.3957	-52.3957	3.57888	-29.4156	-49.4156	1.7971	Both No Effect
CGS23	Cells - EBV-transformed lymphocytes	-28.9794	-48.9794	5.14313	-29.3189	-49.3189	3.68402	Both No Effect
CGS23	Colon - Sigmoid	-29.6963	-49.6963	3.53399	-33.033	-53.033	2.65744	Both No Effect
CGS23	Colon - Transverse	-28.7242	-48.7242	3.66482	-31.1183	-51.1183	2.62269	Both No Effect
CGS23	Esophagus - Gastroesophageal Junction	-29.5259	-49.5259	3.63797	-28.6813	-48.6813	2.65689	Both No Effect
CGS23	Esophagus - Mucosa	-31.7191	-51.7191	3.6858	-35.9879	-55.9879	2.13761	Both No Effect
CGS23	Esophagus - Muscularis	-30.47	-50.47	2.98568	-31.0292	-51.0292	1.97805	Both No Effect
CGS23	Heart - Atrial Appendage	-28.5759	-48.5759	3.6035	-39.2245	-59.2245	2.93818	Both No Effect
CGS23	Heart - Left Ventricle	-29.4507	-49.4507	3.73532	-31.9187	-51.9187	3.06441	Both No Effect
CGS23	Liver	-26.6247	-46.6247	5.7699	-33.809	-53.809	3.00542	Both No Effect
CGS23	Lung	-30.9496	-50.9496	2.86847	-31.9161	-51.9161	1.78801	Both No Effect
CGS23	Minor Salivary Gland	-27.3156	-47.3156	5.32585	-29.4153	-49.4153	4.39013	Both No Effect
CGS23	Muscle - Skeletal	-27.2546	-47.2546	10.4982	-29.1202	-49.1202	2.33261	Both No Effect
CGS23	Nerve - Tibial	-31.124	-51.124	2.5325	-32.7698	-52.7698	1.7087	Both No Effect
CGS23	Ovary	-27.9086	-47.9086	7.32155	-27.9232	-47.9232	3.83722	Both No Effect
CGS23	Pancreas	-28.1848	-48.1848	4.07688	-30.5756	-50.5756	2.75155	Both No Effect
CGS23	Pituitary	-30.3538	-50.3538	3.90741	-37.8422	-57.8422	2.99216	Both No Effect
CGS23	Prostate	-30.543	-50.543	4.24375	-28.4413	-48.4413	3.43683	Both No Effect
CGS23	Skin - Not Sun Exposed (Suprapubic)	-29.7532	-49.7532	2.7031	-28.9258	-48.9258	2.1593	Both No Effect
CGS23	Skin - Sun Exposed (Lower leg)	-31.8458	-51.8458	2.65767	-28.9621	-48.9621	1.68808	Both No Effect
CGS23	Small Intestine - Terminal Ileum	-27.5616	-47.5616	4.31513	-29.6637	-49.6637	3.46204	Both No Effect
CGS23	Spleen	-37.4743	-57.4743	4.31722	-28.2182	-48.2182	2.97163	Both No Effect
CGS23	Stomach	-26.9766	-46.9766	4.05315	-32.0444	-52.0444	3.01159	Both No Effect
CGS23	Testis	-28.2446	-48.2446	3.31083	-32.6409	-52.6409	1.90212	Both No Effect
CGS23	Thyroid	-30.5335	-50.5335	2.5234	-28.7673	-48.7673	1.49214	Both No Effect
CGS23	Uterus	-29.4162	-49.4162	4.30885	-27.6174	-47.6174	4.60583	Both No Effect
CGS23	Vagina	-37.4413	-57.4413	5.07196	-31.0935	-51.0935	3.8154	Both No Effect
CGS23	Whole Blood	-28.8561	-48.8561	3.81238	-29.3954	-49.3954	2.20432	Both No Effect
CGS24	Adipose - Subcutaneous	-26.8978	-46.8978	7.59309	9.21142	-0.930329	20	Both No Effect
CGS24	Adipose - Visceral (Omentum)	-30.9372	-50.9372	8.66279	7.75	-0.928607	20	Both No Effect
CGS24	Adrenal Gland	-27.5455	-47.5455	9.11492	5.55677	-1.67075	20	Both No Effect
CGS24	Artery - Aorta	-30.1912	-50.1912	5.53652	7.48936	-0.929289	20	Both No Effect
CGS24	Artery - Coronary	-25.7684	-45.7684	9.26463	37.4291	0.180955	57.4291	eQTL Effect Only
CGS24	Artery - Tibial	6.95332	-0.00479444	20	6.9128	-1.35932	20	Both No Effect
CGS24	Brain - Amygdala	-27.0246	-47.0246	20	-28.9069	-48.9069	4.88612	Both No Effect
CGS24	Brain - Anterior cingulate cortex (BA24)	-28.6437	-48.6437	9.84544	7.93129	0.374391	20	eQTL Effect Only
CGS24	Brain - Caudate (basal ganglia)	-25.7865	-45.7865	8.07322	7.45947	-0.318236	20	Both No Effect
CGS24	Brain - Cerebellum	-24.9717	-44.9717	7.36118	8.49071	0.0900689	20	eQTL Effect Only
CGS24	Brain - Cerebellar Hemisphere	-29.0999	-49.0999	8.71962	10.8349	0.0674399	20	eQTL Effect Only
CGS24	Brain - Cortex	-26.1961	-46.1961	8.72745	8.41935	-0.226164	20	Both No Effect
CGS24	Brain - Frontal Cortex (BA9)	-25.3589	-45.3589	20	27.5315	-0.0290925	47.5315	Both No Effect
CGS24	Brain - Hippocampus	-44.5813	-64.5813	9.93041	8.56134	0.48147	20	eQTL Effect Only
CGS24	Brain - Hypothalamus	-26.9659	-46.9659	20	5.35061	-0.087524	20	Both No Effect
CGS24	Brain - Nucleus accumbens (basal ganglia)	-27.1255	-47.1255	7.36516	8.0848	0.506785	20	eQTL Effect Only
CGS24	Brain - Putamen (basal ganglia)	-26.7266	-46.7266	20	9.81326	1.12817	20	eQTL Effect Only
CGS24	Brain - Spinal cord (cervical c-1)	-26.0402	-46.0402	9.86119	29.6745	0.6211	49.6745	eQTL Effect Only
CGS24	Brain - Substantia nigra	-25.8298	-45.8298	20	5.55119	0.684453	20	eQTL Effect Only
CGS24	Breast - Mammary Tissue	-27.5883	-47.5883	5.88683	8.14362	-0.193481	20	Both No Effect
CGS24	Cells - Transformed fibroblasts	-25.6241	-45.6241	6.52987	27.2168	-1.47011	47.2168	Both No Effect
CGS24	Cells - EBV-transformed lymphocytes	-26.6707	-46.6707	20	-30.7408	-50.7408	4.3052	Both No Effect
CGS24	Colon - Sigmoid	-31.26	-51.26	9.11327	8.10279	-0.0413637	20	Both No Effect
CGS24	Colon - Transverse	-30.7812	-50.7812	9.97693	7.02514	-0.597995	20	Both No Effect
CGS24	Esophagus - Gastroesophageal Junction	-29.6398	-49.6398	9.07196	-31.024	-51.024	20	Both No Effect
CGS24	Esophagus - Mucosa	-30.0372	-50.0372	6.67352	8.25845	-0.877478	20	Both No Effect
CGS24	Esophagus - Muscularis	-27.7587	-47.7587	4.64927	10.825	-0.380337	20	Both No Effect
CGS24	Heart - Atrial Appendage	7.60152	0.686422	20	5.54178	-0.965283	20	3'aQTL Effect Only
CGS24	Heart - Left Ventricle	4.65606	0.0525228	20	5.82171	-0.866637	20	3'aQTL Effect Only
CGS24	Liver	-29.1285	-49.1285	20	28.5855	1.72538	48.5855	eQTL Effect Only
CGS24	Lung	-28.9179	-48.9179	5.60434	8.02313	-0.238473	20	Both No Effect
CGS24	Minor Salivary Gland	-24.9284	-44.9284	20	-27.848	-47.848	20	Both No Effect
CGS24	Muscle - Skeletal	3.68381	-0.783837	20	5.68737	-1.56629	20	Both No Effect
CGS24	Nerve - Tibial	-25.4026	-45.4026	8.85056	9.84754	-1.43574	20	Both No Effect
CGS24	Ovary	-27.9669	-47.9669	20	-27.6524	-47.6524	6.37499	Both No Effect
CGS24	Pancreas	-28.3033	-48.3033	8.05987	-30.866	-50.866	3.74812	Both No Effect
CGS24	Pituitary	-28.0741	-48.0741	9.76891	28.2243	1.04175	48.2243	eQTL Effect Only
CGS24	Prostate	-25.7181	-45.7181	20	-27.3519	-47.3519	6.20564	Both No Effect
CGS24	Skin - Not Sun Exposed (Suprapubic)	-29.4258	-49.4258	4.95338	7.95343	-0.556967	20	Both No Effect
CGS24	Skin - Sun Exposed (Lower leg)	-30.9855	-50.9855	6.83109	33.4731	-0.689664	53.4731	Both No Effect
CGS24	Small Intestine - Terminal Ileum	-30.0922	-50.0922	20	-25.4484	-45.4484	6.63567	Both No Effect
CGS24	Spleen	-29.294	-49.294	8.6862	-28.6134	-48.6134	3.94623	Both No Effect
CGS24	Stomach	-28.1494	-48.1494	8.44318	-28.1856	-48.1856	5.07788	Both No Effect
CGS24	Testis	-26.8228	-46.8228	5.04651	7.41505	-0.905748	20	Both No Effect
CGS24	Thyroid	-30.7268	-50.7268	6.84923	27.2887	-0.842316	47.2887	Both No Effect
CGS24	Uterus	-27.5712	-47.5712	8.7679	-24.6004	-44.6004	7.39627	Both No Effect
CGS24	Vagina	-26.9	-46.9	20	-24.4054	-44.4054	9.80125	Both No Effect
CGS24	Whole Blood	-37.9264	-57.9264	4.9509	7.38053	-1.19064	20	Both No Effect
CGS25	Adipose - Subcutaneous	0.375	-20	20	0.939453	-20	20	Both No Effect
CGS25	Adipose - Visceral (Omentum)	0.959961	-20	20	1.40625	-20	20	Both No Effect
CGS25	Adrenal Gland	0.5	-20	20	0.952148	-20	20	Both No Effect
CGS25	Artery - Aorta	0.96875	-20	20	1.28125	-20	20	Both No Effect
CGS25	Artery - Coronary	0.523438	-20	20	1.12012	-20	20	Both No Effect
CGS25	Artery - Tibial	0.963867	-20	20	0.929688	-20	20	Both No Effect
CGS25	Brain - Amygdala	0.538086	-20	20	0.748047	-20	20	Both No Effect
CGS25	Brain - Anterior cingulate cortex (BA24)	0.538086	-20	20	0.952148	-20	20	Both No Effect
CGS25	Brain - Caudate (basal ganglia)	0.625	-20	20	1.15918	-20	20	Both No Effect
CGS25	Brain - Cerebellum	0.523438	-20	20	1.24512	-20	20	Both No Effect
CGS25	Brain - Cerebellar Hemisphere	0.5	-20	20	0.906494	-20	20	Both No Effect
CGS25	Brain - Cortex	0.523438	-20	20	1.13574	-20	20	Both No Effect
CGS25	Brain - Frontal Cortex (BA9)	0.515625	-20	20	0.950195	-20	20	Both No Effect
CGS25	Brain - Hippocampus	0.515625	-20	20	1.15918	-20	20	Both No Effect
CGS25	Brain - Hypothalamus	0.515625	-20	20	0.954102	-20	20	Both No Effect
CGS25	Brain - Nucleus accumbens (basal ganglia)	0.625	-20	20	0.956055	-20	20	Both No Effect
CGS25	Brain - Putamen (basal ganglia)	0.538086	-20	20	0.954102	-20	20	Both No Effect
CGS25	Brain - Spinal cord (cervical c-1)	0.625	-20	20	0.992188	-20	20	Both No Effect
CGS25	Brain - Substantia nigra	0.538086	-20	20	0.500031	-20	20	Both No Effect
CGS25	Breast - Mammary Tissue	0.963867	-20	20	0.968994	-20	20	Both No Effect
CGS25	Cells - Transformed fibroblasts	0.922852	-20	20	0.953125	-20	20	Both No Effect
CGS25	Cells - EBV-transformed lymphocytes	0.523438	-20	20	0.375	-20	20	Both No Effect
CGS25	Colon - Sigmoid	0.498169	-20	20	0.955078	-20	20	Both No Effect
CGS25	Colon - Transverse	0.974609	-20	20	0.953125	-20	20	Both No Effect
CGS25	Esophagus - Gastroesophageal Junction	0.748047	-20	20	0.967041	-20	20	Both No Effect
CGS25	Esophagus - Mucosa	0.916992	-20	20	0.953125	-20	20	Both No Effect
CGS25	Esophagus - Muscularis	0.956055	-20	20	0.96875	-20	20	Both No Effect
CGS25	Heart - Atrial Appendage	0.748047	-20	20	1.125	-20	20	Both No Effect
CGS25	Heart - Left Ventricle	0.484375	-20	20	1.125	-20	20	Both No Effect
CGS25	Liver	0.523438	-20	20	2.03418	-20	20	Both No Effect
CGS25	Lung	1.12793	-20	20	1.40625	-20	20	Both No Effect
CGS25	Minor Salivary Gland	0.515625	-20	20	0.992187	-20	20	Both No Effect
CGS25	Muscle - Skeletal	0.956055	-20	20	1.48438	-20	20	Both No Effect
CGS25	Nerve - Tibial	1	-20	20	1.21875	-20	20	Both No Effect
CGS25	Ovary	0.515625	-20	20	0.956055	-20	20	Both No Effect
CGS25	Pancreas	0.523438	-20	20	0.90918	-20	20	Both No Effect
CGS25	Pituitary	0.523438	-20	20	0.948242	-20	20	Both No Effect
CGS25	Prostate	0.511719	-20	20	0.963867	-20	20	Both No Effect
CGS25	Skin - Not Sun Exposed (Suprapubic)	0.952148	-20	20	1.0625	-20	20	Both No Effect
CGS25	Skin - Sun Exposed (Lower leg)	1.28418	-20	20	0.953125	-20	20	Both No Effect
CGS25	Small Intestine - Terminal Ileum	0.523438	-20	20	1.11426	-20	20	Both No Effect
CGS25	Spleen	0.523438	-20	20	1.15649	-20	20	Both No Effect
CGS25	Stomach	0.523438	-20	20	1.12012	-20	20	Both No Effect
CGS25	Testis	0.953125	-20	20	1.96875	-20	20	Both No Effect
CGS25	Thyroid	1.28223	-20	20	2.03125	-20	20	Both No Effect
CGS25	Uterus	0.5	-20	20	0.625	-20	20	Both No Effect
CGS25	Vagina	0.515625	-20	20	0.515747	-20	20	Both No Effect
CGS25	Whole Blood	0.498169	-20	20	1.13574	-20	20	Both No Effect
CGS26	Adipose - Subcutaneous	0.375	-20	20	0.939453	-20	20	Both No Effect
CGS26	Adipose - Visceral (Omentum)	0.959961	-20	20	1.40625	-20	20	Both No Effect
CGS26	Adrenal Gland	0.5	-20	20	0.952148	-20	20	Both No Effect
CGS26	Artery - Aorta	0.96875	-20	20	1.28125	-20	20	Both No Effect
CGS26	Artery - Coronary	0.523438	-20	20	1.12012	-20	20	Both No Effect
CGS26	Artery - Tibial	0.963867	-20	20	0.929688	-20	20	Both No Effect
CGS26	Brain - Amygdala	0.538086	-20	20	0.748047	-20	20	Both No Effect
CGS26	Brain - Anterior cingulate cortex (BA24)	0.538086	-20	20	0.952148	-20	20	Both No Effect
CGS26	Brain - Caudate (basal ganglia)	0.625	-20	20	1.15918	-20	20	Both No Effect
CGS26	Brain - Cerebellum	0.523438	-20	20	1.24512	-20	20	Both No Effect
CGS26	Brain - Cerebellar Hemisphere	0.5	-20	20	0.906494	-20	20	Both No Effect
CGS26	Brain - Cortex	0.523438	-20	20	1.13574	-20	20	Both No Effect
CGS26	Brain - Frontal Cortex (BA9)	0.515625	-20	20	0.950195	-20	20	Both No Effect
CGS26	Brain - Hippocampus	0.515625	-20	20	1.15918	-20	20	Both No Effect
CGS26	Brain - Hypothalamus	0.515625	-20	20	0.954102	-20	20	Both No Effect
CGS26	Brain - Nucleus accumbens (basal ganglia)	0.625	-20	20	0.956055	-20	20	Both No Effect
CGS26	Brain - Putamen (basal ganglia)	0.538086	-20	20	0.954102	-20	20	Both No Effect
CGS26	Brain - Spinal cord (cervical c-1)	0.625	-20	20	0.992188	-20	20	Both No Effect
CGS26	Brain - Substantia nigra	0.538086	-20	20	0.500031	-20	20	Both No Effect
CGS26	Breast - Mammary Tissue	0.963867	-20	20	0.968994	-20	20	Both No Effect
CGS26	Cells - Transformed fibroblasts	0.922852	-20	20	0.953125	-20	20	Both No Effect
CGS26	Cells - EBV-transformed lymphocytes	0.523438	-20	20	0.375	-20	20	Both No Effect
CGS26	Colon - Sigmoid	0.498169	-20	20	0.955078	-20	20	Both No Effect
CGS26	Colon - Transverse	0.974609	-20	20	0.953125	-20	20	Both No Effect
CGS26	Esophagus - Gastroesophageal Junction	0.748047	-20	20	0.967041	-20	20	Both No Effect
CGS26	Esophagus - Mucosa	0.916992	-20	20	0.953125	-20	20	Both No Effect
CGS26	Esophagus - Muscularis	0.956055	-20	20	0.96875	-20	20	Both No Effect
CGS26	Heart - Atrial Appendage	0.748047	-20	20	1.125	-20	20	Both No Effect
CGS26	Heart - Left Ventricle	0.484375	-20	20	1.125	-20	20	Both No Effect
CGS26	Liver	0.523438	-20	20	2.03418	-20	20	Both No Effect
CGS26	Lung	1.12793	-20	20	1.40625	-20	20	Both No Effect
CGS26	Minor Salivary Gland	0.515625	-20	20	0.992187	-20	20	Both No Effect
CGS26	Muscle - Skeletal	0.956055	-20	20	1.48438	-20	20	Both No Effect
CGS26	Nerve - Tibial	1	-20	20	1.21875	-20	20	Both No Effect
CGS26	Ovary	0.515625	-20	20	0.956055	-20	20	Both No Effect
CGS26	Pancreas	0.523438	-20	20	0.90918	-20	20	Both No Effect
CGS26	Pituitary	0.523438	-20	20	0.948242	-20	20	Both No Effect
CGS26	Prostate	0.511719	-20	20	0.963867	-20	20	Both No Effect
CGS26	Skin - Not Sun Exposed (Suprapubic)	0.952148	-20	20	1.0625	-20	20	Both No Effect
CGS26	Skin - Sun Exposed (Lower leg)	1.28418	-20	20	0.953125	-20	20	Both No Effect
CGS26	Small Intestine - Terminal Ileum	0.523438	-20	20	1.11426	-20	20	Both No Effect
CGS26	Spleen	0.523438	-20	20	1.15649	-20	20	Both No Effect
CGS26	Stomach	0.523438	-20	20	1.12012	-20	20	Both No Effect
CGS26	Testis	0.953125	-20	20	1.96875	-20	20	Both No Effect
CGS26	Thyroid	1.28223	-20	20	2.03125	-20	20	Both No Effect
CGS26	Uterus	0.5	-20	20	0.625	-20	20	Both No Effect
CGS26	Vagina	0.515625	-20	20	0.515747	-20	20	Both No Effect
CGS26	Whole Blood	0.498169	-20	20	1.13574	-20	20	Both No Effect
CGS27	Adipose - Subcutaneous	4.40279	-0.156569	20	3.06371	-2.69215	20	Both No Effect
CGS27	Adipose - Visceral (Omentum)	3.85085	-2.71819	20	3.80451	-2.11029	20	Both No Effect
CGS27	Adrenal Gland	0.0780121	-20	20	4.13697	-2.44918	20	Both No Effect
CGS27	Artery - Aorta	-31.186	-51.186	0.235954	3.80207	-2.07929	20	Both No Effect
CGS27	Artery - Coronary	-32.7544	-52.7544	0.577201	4.0079	-1.99679	20	Both No Effect
CGS27	Artery - Tibial	3.66114	-2.7541	20	3.37336	-2.66695	20	Both No Effect
CGS27	Brain - Amygdala	-30.2825	-50.2825	1.42579	7.55214	-2.54208	20	Both No Effect
CGS27	Brain - Anterior cingulate cortex (BA24)	-29.5972	-49.5972	1.47832	4.60442	-20	20	Both No Effect
CGS27	Brain - Caudate (basal ganglia)	-30.2465	-50.2465	1.05216	4.82541	-1.01059	20	Both No Effect
CGS27	Brain - Cerebellum	-33.6545	-53.6545	1.70703	-29.9393	-49.9393	0.232349	Both No Effect
CGS27	Brain - Cerebellar Hemisphere	-31.3246	-51.3246	1.88368	3.58676	-20	20	Both No Effect
CGS27	Brain - Cortex	-29.6691	-49.6691	0.829657	3.99648	-1.34824	20	Both No Effect
CGS27	Brain - Frontal Cortex (BA9)	-30.9454	-50.9454	0.984171	29.0747	-3.05118	49.0747	Both No Effect
CGS27	Brain - Hippocampus	-29.497	-49.497	1.48372	1.9679	-20	20	Both No Effect
CGS27	Brain - Hypothalamus	-32.5366	-52.5366	1.07967	5.14374	-1.00052	20	Both No Effect
CGS27	Brain - Nucleus accumbens (basal ganglia)	-30.5051	-50.5051	1.26294	33.8607	-1.83129	53.8607	Both No Effect
CGS27	Brain - Putamen (basal ganglia)	-31.2874	-51.2874	1.54954	4.88534	-0.514721	20	Both No Effect
CGS27	Brain - Spinal cord (cervical c-1)	-29.4706	-49.4706	1.32348	3.13271	-20	20	Both No Effect
CGS27	Brain - Substantia nigra	-29.6536	-49.6536	1.51881	33.2575	1.08134	53.2575	eQTL Effect Only
CGS27	Breast - Mammary Tissue	-28.482	-48.482	2.05214	3.07444	-2.33325	20	Both No Effect
CGS27	Cells - Transformed fibroblasts	1.14216	-20	20	3.7132	-2.36508	20	Both No Effect
CGS27	Cells - EBV-transformed lymphocytes	-32.2543	-52.2543	0.684055	6.18259	-0.700609	20	Both No Effect
CGS27	Colon - Sigmoid	0.0620954	-20	20	3.50343	-1.78253	20	Both No Effect
CGS27	Colon - Transverse	-0.059291	-20	20	4.16104	-2.01431	20	Both No Effect
CGS27	Esophagus - Gastroesophageal Junction	6.9282	-0.867618	20	3.51394	-1.92044	20	Both No Effect
CGS27	Esophagus - Mucosa	3.26979	-20	20	3.38924	-2.2877	20	Both No Effect
CGS27	Esophagus - Muscularis	3.72928	-2.59824	20	3.53667	-2.40396	20	Both No Effect
CGS27	Heart - Atrial Appendage	4.04	-3.3399	20	4.17961	-2.45234	20	Both No Effect
CGS27	Heart - Left Ventricle	0.444493	-20	20	4.05637	-1.83412	20	Both No Effect
CGS27	Liver	-30.8524	-50.8524	0.874149	5.78946	-0.998987	20	Both No Effect
CGS27	Lung	-28.9315	-48.9315	20	3.1442	-2.43084	20	Both No Effect
CGS27	Minor Salivary Gland	-30.8009	-50.8009	1.008	2.94389	-20	20	Both No Effect
CGS27	Muscle - Skeletal	4.59637	-2.71164	20	3.33935	-2.65593	20	Both No Effect
CGS27	Nerve - Tibial	-28.6146	-48.6146	1.17217	2.79157	-2.77668	20	Both No Effect
CGS27	Ovary	-30.2716	-50.2716	0.787728	-31.1243	-51.1243	0.768214	Both No Effect
CGS27	Pancreas	0.719	-20	20	7.78976	-1.31975	20	Both No Effect
CGS27	Pituitary	-32.9891	-52.9891	0.703363	5.08701	-1.38737	20	Both No Effect
CGS27	Prostate	-30.16	-50.16	0.727066	4.31322	-1.12537	20	Both No Effect
CGS27	Skin - Not Sun Exposed (Suprapubic)	3.87881	-2.50275	20	2.95207	-2.58832	20	Both No Effect
CGS27	Skin - Sun Exposed (Lower leg)	3.4276	-20	20	2.81539	-2.72842	20	Both No Effect
CGS27	Small Intestine - Terminal Ileum	5.42193	-0.289386	20	4.80947	-0.947058	20	Both No Effect
CGS27	Spleen	0.732359	-20	20	4.41918	-1.67536	20	Both No Effect
CGS27	Stomach	-0.0279108	-20	20	3.88548	-1.60372	20	Both No Effect
CGS27	Testis	-29.1936	-49.1936	6.93854	3.38261	-2.28742	20	Both No Effect
CGS27	Thyroid	3.07159	-20	20	3.23798	-2.75031	20	Both No Effect
CGS27	Uterus	-36.8897	-56.8897	1.06643	-30.7678	-50.7678	0.838329	Both No Effect
CGS27	Vagina	-35.1558	-55.1558	0.83076	-29.4243	-49.4243	2.12754	Both No Effect
CGS27	Whole Blood	5.12785	-5.34019	20	3.58664	-2.66292	20	Both No Effect
CGS28	Adipose - Subcutaneous	-28.1438	-48.1438	6.67631	-32.6891	-52.6891	1.79355	Both No Effect
CGS28	Adipose - Visceral (Omentum)	-31.2132	-51.2132	4.5031	-29.0944	-49.0944	2.00438	Both No Effect
CGS28	Adrenal Gland	-41.5525	-61.5525	5.1837	-31.8389	-51.8389	2.50346	Both No Effect
CGS28	Artery - Aorta	-27.8014	-47.8014	4.201	-28.475	-48.475	1.83571	Both No Effect
CGS28	Artery - Coronary	-26.9036	-46.9036	7.37306	-28.2973	-48.2973	3.37695	Both No Effect
CGS28	Artery - Tibial	-31.8016	-51.8016	3.74024	-29.6721	-49.6721	1.63243	Both No Effect
CGS28	Brain - Amygdala	-27.4734	-47.4734	12.6683	-25.2991	-45.2991	5.18972	Both No Effect
CGS28	Brain - Anterior cingulate cortex (BA24)	-24.1649	-44.1649	20	-27.7225	-47.7225	4.31456	Both No Effect
CGS28	Brain - Caudate (basal ganglia)	-25.6181	-45.6181	5.85428	-28.3853	-48.3853	3.03935	Both No Effect
CGS28	Brain - Cerebellum	-29.6672	-49.6672	6.15509	-28.5329	-48.5329	2.65219	Both No Effect
CGS28	Brain - Cerebellar Hemisphere	-29.4631	-49.4631	6.74961	-28.223	-48.223	2.26582	Both No Effect
CGS28	Brain - Cortex	-27.3961	-47.3961	4.99322	-29.5361	-49.5361	3.10443	Both No Effect
CGS28	Brain - Frontal Cortex (BA9)	-27.7925	-47.7925	6.00307	-29.3352	-49.3352	3.80949	Both No Effect
CGS28	Brain - Hippocampus	-27.3313	-47.3313	7.50649	-26.9902	-46.9902	4.16002	Both No Effect
CGS28	Brain - Hypothalamus	-27.5022	-47.5022	5.71926	-27.9675	-47.9675	4.02143	Both No Effect
CGS28	Brain - Nucleus accumbens (basal ganglia)	-28.8108	-48.8108	7.19438	-28.9725	-48.9725	3.1958	Both No Effect
CGS28	Brain - Putamen (basal ganglia)	-27.3861	-47.3861	10.7487	-29.6913	-49.6913	3.56079	Both No Effect
CGS28	Brain - Spinal cord (cervical c-1)	-28.2148	-48.2148	5.11094	-28.4634	-48.4634	4.63333	Both No Effect
CGS28	Brain - Substantia nigra	-22.7007	-42.7007	10.0698	-29.2714	-49.2714	6.15969	Both No Effect
CGS28	Breast - Mammary Tissue	-27.3636	-47.3636	4.3416	-29.3242	-49.3242	2.19644	Both No Effect
CGS28	Cells - Transformed fibroblasts	-27.7517	-47.7517	4.00166	-39.9272	-59.9272	1.70793	Both No Effect
CGS28	Cells - EBV-transformed lymphocytes	-25.2836	-45.2836	6.21242	-26.8593	-46.8593	5.00051	Both No Effect
CGS28	Colon - Sigmoid	-28.704	-48.704	4.46358	-29.4078	-49.4078	2.5051	Both No Effect
CGS28	Colon - Transverse	-26.6685	-46.6685	4.21964	-29.0311	-49.0311	2.34245	Both No Effect
CGS28	Esophagus - Gastroesophageal Junction	-25.8763	-45.8763	4.54836	-29.1851	-49.1851	2.54528	Both No Effect
CGS28	Esophagus - Mucosa	-29.8209	-49.8209	3.5953	-29.6435	-49.6435	1.89412	Both No Effect
CGS28	Esophagus - Muscularis	-28.3118	-48.3118	3.59315	-29.1611	-49.1611	1.72341	Both No Effect
CGS28	Heart - Atrial Appendage	-28.1729	-48.1729	4.18834	-38.2489	-58.2489	2.23654	Both No Effect
CGS28	Heart - Left Ventricle	-28.1287	-48.1287	4.27084	-33.7101	-53.7101	2.76212	Both No Effect
CGS28	Liver	-26.5013	-46.5013	20	-27.7031	-47.7031	3.78236	Both No Effect
CGS28	Lung	-28.5364	-48.5364	3.98945	-29.6304	-49.6304	1.88499	Both No Effect
CGS28	Minor Salivary Gland	-25.9317	-45.9317	20	-27.8877	-47.8877	4.76993	Both No Effect
CGS28	Muscle - Skeletal	-29.5002	-49.5002	3.71641	-30.6814	-50.6814	1.58175	Both No Effect
CGS28	Nerve - Tibial	-27.4352	-47.4352	3.99516	-29.4457	-49.4457	1.7023	Both No Effect
CGS28	Ovary	-25.544	-45.544	6.24758	-29.3415	-49.3415	3.33949	Both No Effect
CGS28	Pancreas	-27.8469	-47.8469	4.82626	-29.8351	-49.8351	2.33285	Both No Effect
CGS28	Pituitary	-28.3095	-48.3095	6.719	-27.6406	-47.6406	2.68858	Both No Effect
CGS28	Prostate	-30.707	-50.707	5.58964	-28.8252	-48.8252	3.12529	Both No Effect
CGS28	Skin - Not Sun Exposed (Suprapubic)	-26.7627	-46.7627	3.99362	-29.3345	-49.3345	1.75363	Both No Effect
CGS28	Skin - Sun Exposed (Lower leg)	-29.668	-49.668	3.50694	-30.4993	-50.4993	1.61631	Both No Effect
CGS28	Small Intestine - Terminal Ileum	-36.2259	-56.2259	5.78314	-27.9866	-47.9866	3.5747	Both No Effect
CGS28	Spleen	-26.8024	-46.8024	4.42015	-28.1701	-48.1701	2.64159	Both No Effect
CGS28	Stomach	-27.1225	-47.1225	4.62355	-29.3894	-49.3894	2.71831	Both No Effect
CGS28	Testis	-29.2389	-49.2389	3.99827	-31.1523	-51.1523	1.84356	Both No Effect
CGS28	Thyroid	-30.9766	-50.9766	3.42777	-29.8039	-49.8039	1.14932	Both No Effect
CGS28	Uterus	-26.5558	-46.5558	11.3617	-27.2665	-47.2665	3.81204	Both No Effect
CGS28	Vagina	-30.5395	-50.5395	5.46177	-27.0415	-47.0415	4.07626	Both No Effect
CGS28	Whole Blood	-33.2696	-53.2696	3.7786	-29.7838	-49.7838	1.92189	Both No Effect
CGS29	Adipose - Subcutaneous	-0.17784	-20	3.06971	-0.331087	-1.63791	0.710605	Both No Effect
CGS29	Adipose - Visceral (Omentum)	0.115558	-2.61201	1.63933	0.122975	-1.18398	1.15696	Both No Effect
CGS29	Adrenal Gland	-31.0211	-51.0211	1.52258	-1.58165	-20	0.332499	Both No Effect
CGS29	Artery - Aorta	-0.545973	-4.90916	1.29824	-0.836783	-2.86983	0.479584	Both No Effect
CGS29	Artery - Coronary	-30.9595	-50.9595	0.861368	-39.2376	-59.2376	-0.276861	Both No Effect
CGS29	Artery - Tibial	-0.971207	-20	0.81201	-0.815827	-2.44978	0.346769	Both No Effect
CGS29	Brain - Amygdala	-26.6938	-46.6938	2.47621	-27.9169	-47.9169	0.452509	Both No Effect
CGS29	Brain - Anterior cingulate cortex (BA24)	-28.3343	-48.3343	2.35468	-30.36	-50.36	-0.167668	Both No Effect
CGS29	Brain - Caudate (basal ganglia)	-27.9694	-47.9694	1.09724	-1.08547	-20	0.633554	Both No Effect
CGS29	Brain - Cerebellum	-28.4099	-48.4099	1.00558	-1.66394	-20	0.0962922	Both No Effect
CGS29	Brain - Cerebellar Hemisphere	-0.259118	-20	2.04553	-1.18155	-9.99894	0.396164	Both No Effect
CGS29	Brain - Cortex	-26.969	-46.969	1.37392	-1.12806	-20	0.457772	Both No Effect
CGS29	Brain - Frontal Cortex (BA9)	1.38306	-3.8254	3.23048	-27.7888	-47.7888	0.203932	Both No Effect
CGS29	Brain - Hippocampus	2.34353	0.0830493	3.94532	-27.6371	-47.6371	0.435008	3'aQTL Effect Only
CGS29	Brain - Hypothalamus	-29.4852	-49.4852	2.10287	-28.0349	-48.0349	0.209739	Both No Effect
CGS29	Brain - Nucleus accumbens (basal ganglia)	-28.7453	-48.7453	0.747605	-29.9308	-49.9308	-0.478859	Both No Effect
CGS29	Brain - Putamen (basal ganglia)	-26.9916	-46.9916	2.12988	-27.8966	-47.8966	0.265962	Both No Effect
CGS29	Brain - Spinal cord (cervical c-1)	-28.7143	-48.7143	1.27901	-28.0316	-48.0316	0.496907	Both No Effect
CGS29	Brain - Substantia nigra	-28.704	-48.704	3.16979	-28.7814	-48.7814	0.469925	Both No Effect
CGS29	Breast - Mammary Tissue	-0.322086	-4.17105	1.51923	-1.81833	-20	-0.0849156	Both No Effect
CGS29	Cells - Transformed fibroblasts	-0.163648	-3.05826	1.35598	-0.486972	-2.06329	0.613762	Both No Effect
CGS29	Cells - EBV-transformed lymphocytes	-29.0664	-49.0664	2.40167	-27.12	-47.12	0.184353	Both No Effect
CGS29	Colon - Sigmoid	-1.09441	-20	1.27012	-0.244192	-1.85184	0.918041	Both No Effect
CGS29	Colon - Transverse	0.497695	-3.11498	2.02415	-1.69887	-4.69834	-0.04417	Both No Effect
CGS29	Esophagus - Gastroesophageal Junction	0.0309018	-3.74347	1.97891	-0.525045	-2.43451	0.717394	Both No Effect
CGS29	Esophagus - Mucosa	-0.913524	-6.59145	0.902692	-0.777354	-2.34514	0.385316	Both No Effect
CGS29	Esophagus - Muscularis	0.0563216	-3.04255	1.65281	-0.848841	-2.7406	0.366442	Both No Effect
CGS29	Heart - Atrial Appendage	-0.501289	-20	1.47896	-0.698325	-2.92319	0.588274	Both No Effect
CGS29	Heart - Left Ventricle	-28.9306	-48.9306	0.359631	-0.213226	-2.17588	0.996267	Both No Effect
CGS29	Liver	-30.8718	-50.8718	0.923858	-0.79385	-4.26805	0.867572	Both No Effect
CGS29	Lung	0.573535	-1.71341	1.8961	-0.536364	-2.03839	0.58208	Both No Effect
CGS29	Minor Salivary Gland	-30.2675	-50.2675	2.58394	-27.2538	-47.2538	0.217257	Both No Effect
CGS29	Muscle - Skeletal	-30.2535	-50.2535	0.0587166	-0.893664	-3.1127	0.378961	Both No Effect
CGS29	Nerve - Tibial	0.017317	-2.6421	1.46738	-0.419196	-1.64331	0.577475	Both No Effect
CGS29	Ovary	-28.6505	-48.6505	1.05907	-28.3147	-48.3147	-0.191842	Both No Effect
CGS29	Pancreas	-33.3688	-53.3688	0.715906	-0.745375	-2.71151	0.545732	Both No Effect
CGS29	Pituitary	-0.204365	-4.02662	1.72323	-2.27314	-20	0.0391045	Both No Effect
CGS29	Prostate	-27.6724	-47.6724	0.759001	-0.0690176	-2.22092	1.34652	Both No Effect
CGS29	Skin - Not Sun Exposed (Suprapubic)	0.0413818	-2.60934	1.47506	-0.36793	-1.84972	0.69587	Both No Effect
CGS29	Skin - Sun Exposed (Lower leg)	0.748513	-0.841683	1.92817	-0.310315	-1.69135	0.766453	Both No Effect
CGS29	Small Intestine - Terminal Ileum	-31.7124	-51.7124	1.00012	-1.04295	-4.0841	0.69055	Both No Effect
CGS29	Spleen	-27.7965	-47.7965	1.45347	-1.61246	-6.13251	0.073184	Both No Effect
CGS29	Stomach	-0.582989	-20	1.59225	-0.271306	-1.98036	0.938153	Both No Effect
CGS29	Testis	-0.964696	-20	1.57168	-1.2974	-4.21746	0.0403778	Both No Effect
CGS29	Thyroid	0.183389	-2.275	1.54427	-0.765748	-2.10612	0.272128	Both No Effect
CGS29	Uterus	-30.3173	-50.3173	1.26858	-0.212587	-3.31963	1.59941	Both No Effect
CGS29	Vagina	-31.7574	-51.7574	1.17952	-0.571387	-3.63937	1.21478	Both No Effect
CGS29	Whole Blood	0.0105881	-20	1.72864	-0.434484	-1.78972	0.619579	Both No Effect
CGS30	Adipose - Subcutaneous	0.375	-20	20	0.939453	-20	20	Both No Effect
CGS30	Adipose - Visceral (Omentum)	0.959961	-20	20	1.40625	-20	20	Both No Effect
CGS30	Adrenal Gland	0.5	-20	20	0.952148	-20	20	Both No Effect
CGS30	Artery - Aorta	0.96875	-20	20	1.28125	-20	20	Both No Effect
CGS30	Artery - Coronary	0.523438	-20	20	1.12012	-20	20	Both No Effect
CGS30	Artery - Tibial	0.963867	-20	20	0.929688	-20	20	Both No Effect
CGS30	Brain - Amygdala	0.538086	-20	20	0.748047	-20	20	Both No Effect
CGS30	Brain - Anterior cingulate cortex (BA24)	0.538086	-20	20	0.952148	-20	20	Both No Effect
CGS30	Brain - Caudate (basal ganglia)	0.625	-20	20	1.15918	-20	20	Both No Effect
CGS30	Brain - Cerebellum	0.523438	-20	20	1.24512	-20	20	Both No Effect
CGS30	Brain - Cerebellar Hemisphere	0.5	-20	20	0.906494	-20	20	Both No Effect
CGS30	Brain - Cortex	0.523438	-20	20	1.13574	-20	20	Both No Effect
CGS30	Brain - Frontal Cortex (BA9)	0.515625	-20	20	0.950195	-20	20	Both No Effect
CGS30	Brain - Hippocampus	0.515625	-20	20	1.15918	-20	20	Both No Effect
CGS30	Brain - Hypothalamus	0.515625	-20	20	0.954102	-20	20	Both No Effect
CGS30	Brain - Nucleus accumbens (basal ganglia)	0.625	-20	20	0.956055	-20	20	Both No Effect
CGS30	Brain - Putamen (basal ganglia)	0.538086	-20	20	0.954102	-20	20	Both No Effect
CGS30	Brain - Spinal cord (cervical c-1)	0.625	-20	20	0.992188	-20	20	Both No Effect
CGS30	Brain - Substantia nigra	0.538086	-20	20	0.500031	-20	20	Both No Effect
CGS30	Breast - Mammary Tissue	0.963867	-20	20	0.968994	-20	20	Both No Effect
CGS30	Cells - Transformed fibroblasts	0.922852	-20	20	0.953125	-20	20	Both No Effect
CGS30	Cells - EBV-transformed lymphocytes	0.523438	-20	20	0.375	-20	20	Both No Effect
CGS30	Colon - Sigmoid	0.498169	-20	20	0.955078	-20	20	Both No Effect
CGS30	Colon - Transverse	0.974609	-20	20	0.953125	-20	20	Both No Effect
CGS30	Esophagus - Gastroesophageal Junction	0.748047	-20	20	0.967041	-20	20	Both No Effect
CGS30	Esophagus - Mucosa	0.916992	-20	20	0.953125	-20	20	Both No Effect
CGS30	Esophagus - Muscularis	0.956055	-20	20	0.96875	-20	20	Both No Effect
CGS30	Heart - Atrial Appendage	0.748047	-20	20	1.125	-20	20	Both No Effect
CGS30	Heart - Left Ventricle	0.484375	-20	20	1.125	-20	20	Both No Effect
CGS30	Liver	0.523438	-20	20	2.03418	-20	20	Both No Effect
CGS30	Lung	1.12793	-20	20	1.40625	-20	20	Both No Effect
CGS30	Minor Salivary Gland	0.515625	-20	20	0.992187	-20	20	Both No Effect
CGS30	Muscle - Skeletal	0.956055	-20	20	1.48438	-20	20	Both No Effect
CGS30	Nerve - Tibial	1	-20	20	1.21875	-20	20	Both No Effect
CGS30	Ovary	0.515625	-20	20	0.956055	-20	20	Both No Effect
CGS30	Pancreas	0.523438	-20	20	0.90918	-20	20	Both No Effect
CGS30	Pituitary	0.523438	-20	20	0.948242	-20	20	Both No Effect
CGS30	Prostate	0.511719	-20	20	0.963867	-20	20	Both No Effect
CGS30	Skin - Not Sun Exposed (Suprapubic)	0.952148	-20	20	1.0625	-20	20	Both No Effect
CGS30	Skin - Sun Exposed (Lower leg)	1.28418	-20	20	0.953125	-20	20	Both No Effect
CGS30	Small Intestine - Terminal Ileum	0.523438	-20	20	1.11426	-20	20	Both No Effect
CGS30	Spleen	0.523438	-20	20	1.15649	-20	20	Both No Effect
CGS30	Stomach	0.523438	-20	20	1.12012	-20	20	Both No Effect
CGS30	Testis	0.953125	-20	20	1.96875	-20	20	Both No Effect
CGS30	Thyroid	1.28223	-20	20	2.03125	-20	20	Both No Effect
CGS30	Uterus	0.5	-20	20	0.625	-20	20	Both No Effect
CGS30	Vagina	0.515625	-20	20	0.515747	-20	20	Both No Effect
CGS30	Whole Blood	0.498169	-20	20	1.13574	-20	20	Both No Effect
CGS31	Adipose - Subcutaneous	0.375	-20	20	0.939453	-20	20	Both No Effect
CGS31	Adipose - Visceral (Omentum)	0.959961	-20	20	1.40625	-20	20	Both No Effect
CGS31	Adrenal Gland	0.5	-20	20	0.952148	-20	20	Both No Effect
CGS31	Artery - Aorta	0.96875	-20	20	1.28125	-20	20	Both No Effect
CGS31	Artery - Coronary	0.523438	-20	20	1.12012	-20	20	Both No Effect
CGS31	Artery - Tibial	0.963867	-20	20	0.929688	-20	20	Both No Effect
CGS31	Brain - Amygdala	0.538086	-20	20	0.748047	-20	20	Both No Effect
CGS31	Brain - Anterior cingulate cortex (BA24)	0.538086	-20	20	0.952148	-20	20	Both No Effect
CGS31	Brain - Caudate (basal ganglia)	0.625	-20	20	1.15918	-20	20	Both No Effect
CGS31	Brain - Cerebellum	0.523438	-20	20	1.24512	-20	20	Both No Effect
CGS31	Brain - Cerebellar Hemisphere	0.5	-20	20	0.906494	-20	20	Both No Effect
CGS31	Brain - Cortex	0.523438	-20	20	1.13574	-20	20	Both No Effect
CGS31	Brain - Frontal Cortex (BA9)	0.515625	-20	20	0.950195	-20	20	Both No Effect
CGS31	Brain - Hippocampus	0.515625	-20	20	1.15918	-20	20	Both No Effect
CGS31	Brain - Hypothalamus	0.515625	-20	20	0.954102	-20	20	Both No Effect
CGS31	Brain - Nucleus accumbens (basal ganglia)	0.625	-20	20	0.956055	-20	20	Both No Effect
CGS31	Brain - Putamen (basal ganglia)	0.538086	-20	20	0.954102	-20	20	Both No Effect
CGS31	Brain - Spinal cord (cervical c-1)	0.625	-20	20	0.992188	-20	20	Both No Effect
CGS31	Brain - Substantia nigra	0.538086	-20	20	0.500031	-20	20	Both No Effect
CGS31	Breast - Mammary Tissue	0.963867	-20	20	0.968994	-20	20	Both No Effect
CGS31	Cells - Transformed fibroblasts	0.922852	-20	20	0.953125	-20	20	Both No Effect
CGS31	Cells - EBV-transformed lymphocytes	0.523438	-20	20	0.375	-20	20	Both No Effect
CGS31	Colon - Sigmoid	0.498169	-20	20	0.955078	-20	20	Both No Effect
CGS31	Colon - Transverse	0.974609	-20	20	0.953125	-20	20	Both No Effect
CGS31	Esophagus - Gastroesophageal Junction	0.748047	-20	20	0.967041	-20	20	Both No Effect
CGS31	Esophagus - Mucosa	0.916992	-20	20	0.953125	-20	20	Both No Effect
CGS31	Esophagus - Muscularis	0.956055	-20	20	0.96875	-20	20	Both No Effect
CGS31	Heart - Atrial Appendage	0.748047	-20	20	1.125	-20	20	Both No Effect
CGS31	Heart - Left Ventricle	0.484375	-20	20	1.125	-20	20	Both No Effect
CGS31	Liver	0.523438	-20	20	2.03418	-20	20	Both No Effect
CGS31	Lung	1.12793	-20	20	1.40625	-20	20	Both No Effect
CGS31	Minor Salivary Gland	0.515625	-20	20	0.992187	-20	20	Both No Effect
CGS31	Muscle - Skeletal	0.956055	-20	20	1.48438	-20	20	Both No Effect
CGS31	Nerve - Tibial	1	-20	20	1.21875	-20	20	Both No Effect
CGS31	Ovary	0.515625	-20	20	0.956055	-20	20	Both No Effect
CGS31	Pancreas	0.523438	-20	20	0.90918	-20	20	Both No Effect
CGS31	Pituitary	0.523438	-20	20	0.948242	-20	20	Both No Effect
CGS31	Prostate	0.511719	-20	20	0.963867	-20	20	Both No Effect
CGS31	Skin - Not Sun Exposed (Suprapubic)	0.952148	-20	20	1.0625	-20	20	Both No Effect
CGS31	Skin - Sun Exposed (Lower leg)	1.28418	-20	20	0.953125	-20	20	Both No Effect
CGS31	Small Intestine - Terminal Ileum	0.523438	-20	20	1.11426	-20	20	Both No Effect
CGS31	Spleen	0.523438	-20	20	1.15649	-20	20	Both No Effect
CGS31	Stomach	0.523438	-20	20	1.12012	-20	20	Both No Effect
CGS31	Testis	0.953125	-20	20	1.96875	-20	20	Both No Effect
CGS31	Thyroid	1.28223	-20	20	2.03125	-20	20	Both No Effect
CGS31	Uterus	0.5	-20	20	0.625	-20	20	Both No Effect
CGS31	Vagina	0.515625	-20	20	0.515747	-20	20	Both No Effect
CGS31	Whole Blood	0.498169	-20	20	1.13574	-20	20	Both No Effect
CGS33	Adipose - Subcutaneous	0.474609	-20	20	0.96875	-20	20	Both No Effect
CGS33	Adipose - Visceral (Omentum)	1	-20	20	2.03125	-20	20	Both No Effect
CGS33	Adrenal Gland	0.5	-20	20	0.952148	-20	20	Both No Effect
CGS33	Artery - Aorta	0.25	-20	20	0.929688	-20	20	Both No Effect
CGS33	Artery - Coronary	0.538086	-20	20	1.12793	-20	20	Both No Effect
CGS33	Artery - Tibial	1.28418	-20	20	0.914062	-20	20	Both No Effect
CGS33	Brain - Amygdala	0.625	-20	20	0.748047	-20	20	Both No Effect
CGS33	Brain - Anterior cingulate cortex (BA24)	0.523438	-20	20	0.952148	-20	20	Both No Effect
CGS33	Brain - Caudate (basal ganglia)	0.523438	-20	20	0.916992	-20	20	Both No Effect
CGS33	Brain - Cerebellum	0.523438	-20	20	0.958008	-20	20	Both No Effect
CGS33	Brain - Cerebellar Hemisphere	0.523438	-20	20	0.953125	-20	20	Both No Effect
CGS33	Brain - Cortex	0.523438	-20	20	0.918945	-20	20	Both No Effect
CGS33	Brain - Frontal Cortex (BA9)	0.515625	-20	20	0.950195	-20	20	Both No Effect
CGS33	Brain - Hippocampus	0.515625	-20	20	0.916992	-20	20	Both No Effect
CGS33	Brain - Hypothalamus	0.515625	-20	20	0.916992	-20	20	Both No Effect
CGS33	Brain - Nucleus accumbens (basal ganglia)	0.523438	-20	20	0.924805	-20	20	Both No Effect
CGS33	Brain - Putamen (basal ganglia)	0.538086	-20	20	1.27637	-20	20	Both No Effect
CGS33	Brain - Spinal cord (cervical c-1)	0.625	-20	20	0.992187	-20	20	Both No Effect
CGS33	Brain - Substantia nigra	0.538086	-20	20	1	-20	20	Both No Effect
CGS33	Breast - Mammary Tissue	0.959961	-20	20	0.967041	-20	20	Both No Effect
CGS33	Cells - Transformed fibroblasts	0.954102	-20	20	1.40625	-20	20	Both No Effect
CGS33	Cells - EBV-transformed lymphocytes	0.515625	-20	20	0.974609	-20	20	Both No Effect
CGS33	Colon - Sigmoid	0.500122	-20	20	0.956055	-20	20	Both No Effect
CGS33	Colon - Transverse	0.974609	-20	20	1.00024	-20	20	Both No Effect
CGS33	Esophagus - Gastroesophageal Junction	0.748047	-20	20	1.99902	-20	20	Both No Effect
CGS33	Esophagus - Mucosa	0.952148	-20	20	1.41211	-20	20	Both No Effect
CGS33	Esophagus - Muscularis	0.956055	-20	20	1.15234	-20	20	Both No Effect
CGS33	Heart - Atrial Appendage	0.75	-20	20	1.9043	-20	20	Both No Effect
CGS33	Heart - Left Ventricle	0.484375	-20	20	1.13379	-20	20	Both No Effect
CGS33	Liver	0.523438	-20	20	2.03418	-20	20	Both No Effect
CGS33	Lung	0.963867	-20	20	1.90625	-20	20	Both No Effect
CGS33	Minor Salivary Gland	0.5	-20	20	1	-20	20	Both No Effect
CGS33	Muscle - Skeletal	0.963867	-20	20	0.953125	-20	20	Both No Effect
CGS33	Nerve - Tibial	0.992187	-20	20	1.12109	-20	20	Both No Effect
CGS33	Ovary	0.515625	-20	20	1.12012	-20	20	Both No Effect
CGS33	Pancreas	0.515625	-20	20	1.41504	-20	20	Both No Effect
CGS33	Pituitary	0.523438	-20	20	0.952148	-20	20	Both No Effect
CGS33	Prostate	0.511719	-20	20	0.956055	-20	20	Both No Effect
CGS33	Skin - Not Sun Exposed (Suprapubic)	0.916992	-20	20	0.908203	-20	20	Both No Effect
CGS33	Skin - Sun Exposed (Lower leg)	0.952148	-20	20	1.25	-20	20	Both No Effect
CGS33	Small Intestine - Terminal Ileum	0.523438	-20	20	1.12793	-20	20	Both No Effect
CGS33	Spleen	0.523438	-20	20	0.952148	-20	20	Both No Effect
CGS33	Stomach	0.523438	-20	20	1.13574	-20	20	Both No Effect
CGS33	Testis	0.953125	-20	20	1.96484	-20	20	Both No Effect
CGS33	Thyroid	0.916992	-20	20	0.921875	-20	20	Both No Effect
CGS33	Uterus	0.515625	-20	20	0.625	-20	20	Both No Effect
CGS33	Vagina	0.515625	-20	20	0.625	-20	20	Both No Effect
CGS33	Whole Blood	0.523438	-20	20	1.12793	-20	20	Both No Effect
CGS34	Adrenal Gland	9.12193	-20	20	27.2491	-20	47.2491	Both No Effect
CGS34	Artery - Tibial	7.92732	-20	20	25.3376	-20	45.3376	Both No Effect
CGS34	Brain - Cortex	34.3394	1.79152	54.3394	28.3731	-0.98397	48.3731	3'aQTL Effect Only
CGS34	Colon - Sigmoid	8.4989	-0.13012	20	11.0678	-20	20	Both No Effect
CGS34	Colon - Transverse	9.47364	-20	20	11.6612	-1.22084	20	Both No Effect
CGS34	Esophagus - Muscularis	7.76692	-20	20	8.74474	-20	20	Both No Effect
CGS34	Lung	8.01866	-0.0167526	20	35.0656	-20	55.0656	Both No Effect
CGS34	Muscle - Skeletal	32.1656	-5.20607	52.1656	9.9679	-20	20	Both No Effect
CGS34	Nerve - Tibial	8.29907	0.330749	20	9.78171	-20	20	3'aQTL Effect Only
CGS34	Skin - Not Sun Exposed (Suprapubic)	9.11529	-1.44879	20	28.1588	-20	48.1588	Both No Effect
CGS34	Skin - Sun Exposed (Lower leg)	7.11433	-20	20	9.60939	-20	20	Both No Effect
CGS34	Spleen	33.7659	0.392016	53.7659	27.6821	-20	47.6821	3'aQTL Effect Only
CGS34	Testis	7.61636	-0.916823	20	31.0384	-20	51.0384	Both No Effect
CGS34	Thyroid	8.58335	-20	20	31.9193	-20	51.9193	Both No Effect
CGS36	Adipose - Subcutaneous	0.96139	-20	3.24298	-0.624082	-20	0.686619	Both No Effect
CGS36	Adipose - Visceral (Omentum)	0.710187	-2.9013	2.16885	-0.363214	-20	0.954054	Both No Effect
CGS36	Adrenal Gland	1.00214	-20	2.89432	-1.31131	-20	0.746953	Both No Effect
CGS36	Artery - Aorta	0.343552	-20	2.04189	-0.274075	-2.28387	0.932711	Both No Effect
CGS36	Artery - Coronary	-23.9991	-43.9991	2.57703	-1.01215	-20	1.00917	Both No Effect
CGS36	Artery - Tibial	0.940189	-0.983221	2.17777	0.0927722	-1.4487	1.18113	Both No Effect
CGS36	Brain - Amygdala	1.40985	-20	4.03892	-0.0377529	-20	1.73934	Both No Effect
CGS36	Brain - Anterior cingulate cortex (BA24)	2.28556	-20	3.96215	-0.446521	-20	1.39053	Both No Effect
CGS36	Brain - Caudate (basal ganglia)	1.06919	-20	2.84834	-1.54593	-20	0.674143	Both No Effect
CGS36	Brain - Cerebellum	-31.0616	-51.0616	2.03161	-1.34031	-20	0.886879	Both No Effect
CGS36	Brain - Cerebellar Hemisphere	-29.5873	-49.5873	1.93869	-0.077154	-20	1.31233	Both No Effect
CGS36	Brain - Cortex	0.766036	-20	2.55087	-1.80678	-20	0.509565	Both No Effect
CGS36	Brain - Frontal Cortex (BA9)	-27.8533	-47.8533	2.97454	-0.625956	-20	1.09265	Both No Effect
CGS36	Brain - Hippocampus	-24.7029	-44.7029	3.12267	-0.509243	-20	1.33277	Both No Effect
CGS36	Brain - Hypothalamus	-24.6794	-44.6794	3.03032	-0.773034	-20	1.16368	Both No Effect
CGS36	Brain - Nucleus accumbens (basal ganglia)	1.06756	-20	2.84258	-0.399681	-20	1.19294	Both No Effect
CGS36	Brain - Putamen (basal ganglia)	1.47867	-4.48161	3.23292	-0.0459968	-20	1.53317	Both No Effect
CGS36	Brain - Spinal cord (cervical c-1)	1.55139	-20	4.12504	0.811945	-1.44574	2.15945	Both No Effect
CGS36	Brain - Substantia nigra	1.95618	-20	4.4148	0.596208	-20	2.30641	Both No Effect
CGS36	Breast - Mammary Tissue	0.22068	-20	2.00451	-2.17494	-20	0.321938	Both No Effect
CGS36	Cells - Transformed fibroblasts	0.709588	-1.84215	2.02559	-0.0054205	-1.64263	1.09844	Both No Effect
CGS36	Cells - EBV-transformed lymphocytes	1.91711	-1.67252	3.55095	0.0699256	-20	1.69455	Both No Effect
CGS36	Colon - Sigmoid	1.27128	-1.49441	2.70892	-1.0647	-20	0.588606	Both No Effect
CGS36	Colon - Transverse	0.927895	-20	2.56361	-2.47847	-20	0.201844	Both No Effect
CGS36	Esophagus - Gastroesophageal Junction	0.371618	-20	2.16447	-0.342683	-20	1.02043	Both No Effect
CGS36	Esophagus - Mucosa	0.769435	-1.50994	2.12698	0.07488	-1.28046	1.14789	Both No Effect
CGS36	Esophagus - Muscularis	0.546055	-3.7871	1.98251	-0.500939	-2.64889	0.761231	Both No Effect
CGS36	Heart - Atrial Appendage	0.147292	-20	1.94501	0.34738	-1.14922	1.44121	Both No Effect
CGS36	Heart - Left Ventricle	-26.943	-46.943	1.19696	-0.0320282	-1.99349	1.17957	Both No Effect
CGS36	Liver	2.26106	-20	3.93192	0.343641	-2.335	1.79334	Both No Effect
CGS36	Lung	0.560011	-2.26639	1.96797	-1.85525	-20	0.314608	Both No Effect
CGS36	Muscle - Skeletal	-28.4221	-48.4221	0.414565	0.280367	-1.02018	1.33232	Both No Effect
CGS36	Nerve - Tibial	0.926424	-0.92125	2.17189	-0.120885	-1.74586	0.964406	Both No Effect
CGS36	Ovary	1.79146	-2.41064	3.56311	-0.119604	-20	1.55171	Both No Effect
CGS36	Pancreas	1.78226	-1.22755	3.35423	-2.12122	-20	0.35959	Both No Effect
CGS36	Pituitary	0.398627	-20	2.19071	-0.882753	-20	0.859825	Both No Effect
CGS36	Prostate	1.22376	-20	3.00215	1.17327	-0.359791	2.34842	Both No Effect
CGS36	Skin - Not Sun Exposed (Suprapubic)	1.45714	0.0983034	2.53078	0.178358	-1.10543	1.26138	3'aQTL Effect Only
CGS36	Skin - Sun Exposed (Lower leg)	1.19032	-0.35218	2.31551	0.532693	-0.617434	1.54252	Both No Effect
CGS36	Small Intestine - Terminal Ileum	-28.8142	-48.8142	2.42053	-0.703673	-20	1.22479	Both No Effect
CGS36	Spleen	1.74657	-1.56585	3.26366	-1.35657	-20	0.648711	Both No Effect
CGS36	Stomach	-27.9223	-47.9223	2.2007	-0.331197	-2.94706	1.07938	Both No Effect
CGS36	Testis	0.124292	-20	1.86515	-0.0769211	-1.87027	1.05859	Both No Effect
CGS36	Thyroid	0.726017	-1.18062	1.95818	-0.589878	-2.30063	0.550089	Both No Effect
CGS36	Uterus	2.05368	-1.74453	3.86619	-26.838	-46.838	1.54856	Both No Effect
CGS36	Vagina	1.64317	-3.1453	3.49041	-27.8905	-47.8905	1.10917	Both No Effect
CGS36	Whole Blood	0.448727	-2.61838	2.10762	0.105367	-1.41952	1.23057	Both No Effect
CGS37	Adipose - Subcutaneous	-0.207785	-20	3.04	-0.238232	-1.49881	0.777529	Both No Effect
CGS37	Adipose - Visceral (Omentum)	-0.00810662	-3.67919	1.55621	0.157128	-1.10704	1.17585	Both No Effect
CGS37	Adrenal Gland	-27.6673	-47.6673	1.49536	-1.61771	-20	0.346915	Both No Effect
CGS37	Artery - Aorta	-0.637081	-20	1.25203	-0.870716	-3.04168	0.463096	Both No Effect
CGS37	Artery - Coronary	-32.797	-52.797	0.824402	-29.5776	-49.5776	-0.227097	Both No Effect
CGS37	Artery - Tibial	-1.08591	-20	0.764819	-0.743678	-2.31152	0.379773	Both No Effect
CGS37	Brain - Amygdala	-27.8738	-47.8738	2.46602	-28.1985	-48.1985	0.520648	Both No Effect
CGS37	Brain - Caudate (basal ganglia)	-30.3843	-50.3843	1.20129	-1.05829	-20	0.658085	Both No Effect
CGS37	Brain - Cerebellum	-33.2777	-53.2777	1.00061	-1.79039	-20	0.0780976	Both No Effect
CGS37	Brain - Cerebellar Hemisphere	-0.243085	-20	2.00713	-0.971404	-20	0.489598	Both No Effect
CGS37	Brain - Cortex	-29.0566	-49.0566	1.42521	-0.894099	-20	0.571625	Both No Effect
CGS37	Brain - Frontal Cortex (BA9)	1.32205	-20	3.18237	-1.48154	-20	0.494467	Both No Effect
CGS37	Brain - Hippocampus	1.59564	-20	3.53341	-28.7407	-48.7407	0.494043	Both No Effect
CGS37	Brain - Hypothalamus	-32.7022	-52.7022	2.18908	-28.2718	-48.2718	0.263891	Both No Effect
CGS37	Brain - Nucleus accumbens (basal ganglia)	-31.2811	-51.2811	0.746829	-29.8803	-49.8803	-0.435791	Both No Effect
CGS37	Brain - Putamen (basal ganglia)	-29.656	-49.656	2.16504	-1.62208	-20	0.580906	Both No Effect
CGS37	Brain - Spinal cord (cervical c-1)	-28.5213	-48.5213	1.26068	-28.8344	-48.8344	0.543864	Both No Effect
CGS37	Breast - Mammary Tissue	-0.388417	-20	1.48948	-1.80613	-20	-0.0627481	Both No Effect
CGS37	Cells - Transformed fibroblasts	-0.278687	-5.31534	1.30056	-0.435605	-1.93106	0.635266	Both No Effect
CGS37	Cells - EBV-transformed lymphocytes	-30.3482	-50.3482	2.18084	-29.4559	-49.4559	0.230091	Both No Effect
CGS37	Colon - Sigmoid	-1.62297	-20	1.19018	-0.233997	-1.86698	0.925231	Both No Effect
CGS37	Colon - Transverse	0.562899	-2.60959	2.07441	-1.67198	-4.66914	-0.0211795	Both No Effect
CGS37	Esophagus - Gastroesophageal Junction	-0.153585	-20	1.83807	-0.414141	-2.19318	0.767179	Both No Effect
CGS37	Esophagus - Mucosa	-1.02711	-20	0.857688	-0.712713	-2.33423	0.468695	Both No Effect
CGS37	Esophagus - Muscularis	-0.0956399	-5.60273	1.56632	-0.802012	-2.62739	0.383801	Both No Effect
CGS37	Heart - Atrial Appendage	-0.597723	-20	1.46047	-0.546352	-2.47681	0.67698	Both No Effect
CGS37	Heart - Left Ventricle	-34.4135	-54.4135	0.368664	-0.141899	-1.94739	1.04051	Both No Effect
CGS37	Liver	-29.0406	-49.0406	0.893477	-0.805792	-5.64822	0.86935	Both No Effect
CGS37	Lung	0.519203	-2.0166	1.85702	-0.468473	-1.91066	0.620222	Both No Effect
CGS37	Minor Salivary Gland	-28.4404	-48.4404	2.56194	-28.5495	-48.5495	0.286684	Both No Effect
CGS37	Nerve - Tibial	-0.0459085	-3.45798	1.43599	-0.376969	-1.5777	0.603791	Both No Effect
CGS37	Ovary	-27.8565	-47.8565	1.05145	-29.6573	-49.6573	-0.164601	Both No Effect
CGS37	Pancreas	-31.8917	-51.8917	0.796284	-0.688015	-2.65834	0.589254	Both No Effect
CGS37	Pituitary	-0.260781	-20	1.70717	-2.35089	-20	0.0298262	Both No Effect
CGS37	Prostate	-36.7935	-56.7935	0.738826	0.238143	-1.84981	1.59632	Both No Effect
CGS37	Skin - Not Sun Exposed (Suprapubic)	-0.02912	-3.4277	1.44073	-0.393832	-1.89079	0.691984	Both No Effect
CGS37	Skin - Sun Exposed (Lower leg)	0.733805	-0.862864	1.9127	-0.399371	-1.85933	0.713794	Both No Effect
CGS37	Small Intestine - Terminal Ileum	-29.1275	-49.1275	0.988289	-1.02862	-4.05652	0.694867	Both No Effect
CGS37	Stomach	-0.530948	-20	1.58721	-0.190369	-1.8902	1.01318	Both No Effect
CGS37	Testis	-1.17149	-20	1.52323	-1.14379	-3.54169	0.114361	Both No Effect
CGS37	Thyroid	0.154648	-2.70905	1.53205	-0.69915	-2.00609	0.318853	Both No Effect
CGS37	Uterus	-28.3052	-48.3052	1.24983	-0.123662	-3.23566	1.67754	Both No Effect
CGS37	Vagina	-29.5708	-49.5708	1.16854	-0.526034	-3.59404	1.25086	Both No Effect
CGS37	Whole Blood	0.0872918	-20	1.76504	-0.349838	-1.65542	0.675047	Both No Effect
CGS38	Adipose - Subcutaneous	0.375	-20	20	0.939453	-20	20	Both No Effect
CGS38	Adipose - Visceral (Omentum)	0.959961	-20	20	1.40625	-20	20	Both No Effect
CGS38	Adrenal Gland	0.5	-20	20	0.952148	-20	20	Both No Effect
CGS38	Artery - Aorta	0.96875	-20	20	1.28125	-20	20	Both No Effect
CGS38	Artery - Coronary	0.523438	-20	20	1.12012	-20	20	Both No Effect
CGS38	Artery - Tibial	0.963867	-20	20	0.929688	-20	20	Both No Effect
CGS38	Brain - Amygdala	0.538086	-20	20	0.748047	-20	20	Both No Effect
CGS38	Brain - Anterior cingulate cortex (BA24)	0.538086	-20	20	0.952148	-20	20	Both No Effect
CGS38	Brain - Caudate (basal ganglia)	0.625	-20	20	1.15918	-20	20	Both No Effect
CGS38	Brain - Cerebellum	0.523438	-20	20	1.24512	-20	20	Both No Effect
CGS38	Brain - Cerebellar Hemisphere	0.5	-20	20	0.906494	-20	20	Both No Effect
CGS38	Brain - Cortex	0.523438	-20	20	1.13574	-20	20	Both No Effect
CGS38	Brain - Frontal Cortex (BA9)	0.515625	-20	20	0.950195	-20	20	Both No Effect
CGS38	Brain - Hippocampus	0.515625	-20	20	1.15918	-20	20	Both No Effect
CGS38	Brain - Hypothalamus	0.515625	-20	20	0.954102	-20	20	Both No Effect
CGS38	Brain - Nucleus accumbens (basal ganglia)	0.625	-20	20	0.956055	-20	20	Both No Effect
CGS38	Brain - Putamen (basal ganglia)	0.538086	-20	20	0.954102	-20	20	Both No Effect
CGS38	Brain - Spinal cord (cervical c-1)	0.625	-20	20	0.992188	-20	20	Both No Effect
CGS38	Brain - Substantia nigra	0.538086	-20	20	0.500031	-20	20	Both No Effect
CGS38	Breast - Mammary Tissue	0.963867	-20	20	0.968994	-20	20	Both No Effect
CGS38	Cells - Transformed fibroblasts	0.922852	-20	20	0.953125	-20	20	Both No Effect
CGS38	Cells - EBV-transformed lymphocytes	0.523438	-20	20	0.375	-20	20	Both No Effect
CGS38	Colon - Sigmoid	0.498169	-20	20	0.955078	-20	20	Both No Effect
CGS38	Colon - Transverse	0.974609	-20	20	0.953125	-20	20	Both No Effect
CGS38	Esophagus - Gastroesophageal Junction	0.748047	-20	20	0.967041	-20	20	Both No Effect
CGS38	Esophagus - Mucosa	0.916992	-20	20	0.953125	-20	20	Both No Effect
CGS38	Esophagus - Muscularis	0.956055	-20	20	0.96875	-20	20	Both No Effect
CGS38	Heart - Atrial Appendage	0.748047	-20	20	1.125	-20	20	Both No Effect
CGS38	Heart - Left Ventricle	0.484375	-20	20	1.125	-20	20	Both No Effect
CGS38	Liver	0.523438	-20	20	2.03418	-20	20	Both No Effect
CGS38	Lung	1.12793	-20	20	1.40625	-20	20	Both No Effect
CGS38	Minor Salivary Gland	0.515625	-20	20	0.992187	-20	20	Both No Effect
CGS38	Muscle - Skeletal	0.956055	-20	20	1.48438	-20	20	Both No Effect
CGS38	Nerve - Tibial	1	-20	20	1.21875	-20	20	Both No Effect
CGS38	Ovary	0.515625	-20	20	0.956055	-20	20	Both No Effect
CGS38	Pancreas	0.523438	-20	20	0.90918	-20	20	Both No Effect
CGS38	Pituitary	0.523438	-20	20	0.948242	-20	20	Both No Effect
CGS38	Prostate	0.511719	-20	20	0.963867	-20	20	Both No Effect
CGS38	Skin - Not Sun Exposed (Suprapubic)	0.952148	-20	20	1.0625	-20	20	Both No Effect
CGS38	Skin - Sun Exposed (Lower leg)	1.28418	-20	20	0.953125	-20	20	Both No Effect
CGS38	Small Intestine - Terminal Ileum	0.523438	-20	20	1.11426	-20	20	Both No Effect
CGS38	Spleen	0.523438	-20	20	1.15649	-20	20	Both No Effect
CGS38	Stomach	0.523438	-20	20	1.12012	-20	20	Both No Effect
CGS38	Testis	0.953125	-20	20	1.96875	-20	20	Both No Effect
CGS38	Thyroid	1.28223	-20	20	2.03125	-20	20	Both No Effect
CGS38	Uterus	0.5	-20	20	0.625	-20	20	Both No Effect
CGS38	Vagina	0.515625	-20	20	0.515747	-20	20	Both No Effect
CGS38	Whole Blood	0.498169	-20	20	1.13574	-20	20	Both No Effect
CGS39	Adipose - Subcutaneous	-27.0709	-47.0709	3.25037	0.0661212	-1.14928	1.1052	Both No Effect
CGS39	Adipose - Visceral (Omentum)	0.420804	-20	2.02739	0.508444	-0.67901	1.53719	Both No Effect
CGS39	Adrenal Gland	0.65079	-20	2.46759	0.225122	-1.65256	1.47481	Both No Effect
CGS39	Artery - Aorta	1.7234	0.230545	2.92511	-0.275758	-1.83681	0.871333	3'aQTL Effect Only
CGS39	Artery - Coronary	-29.5543	-49.5543	-20	0.588527	-1.23974	1.86945	Both No Effect
CGS39	Artery - Tibial	1.38268	-0.154929	2.62466	-0.48036	-2.07322	0.681173	Both No Effect
CGS39	Brain - Amygdala	-28.573	-48.573	2.91336	-0.953734	-20	1.78128	Both No Effect
CGS39	Brain - Anterior cingulate cortex (BA24)	-28.0968	-48.0968	2.4808	-0.0684419	-20	1.65533	Both No Effect
CGS39	Brain - Caudate (basal ganglia)	-28.5254	-48.5254	1.88798	-1.00171	-20	0.839803	Both No Effect
CGS39	Brain - Cerebellum	-28.4562	-48.4562	1.73876	0.300456	-1.43229	1.57151	Both No Effect
CGS39	Brain - Cerebellar Hemisphere	1.44635	-0.884665	3.00359	-0.229009	-2.2741	1.12191	Both No Effect
CGS39	Brain - Cortex	-29.432	-49.432	1.82628	0.0178221	-1.96602	1.3111	Both No Effect
CGS39	Brain - Frontal Cortex (BA9)	-28.9971	-48.9971	2.02372	-0.989357	-20	0.896119	Both No Effect
CGS39	Brain - Hippocampus	-26.9817	-46.9817	2.77145	-0.42876	-20	1.35469	Both No Effect
CGS39	Brain - Hypothalamus	-29.2545	-49.2545	2.54722	-0.609213	-20	1.31979	Both No Effect
CGS39	Brain - Nucleus accumbens (basal ganglia)	-27.982	-47.982	2.02617	0.173791	-1.85226	1.48102	Both No Effect
CGS39	Brain - Putamen (basal ganglia)	-29.2826	-49.2826	2.57866	0.426754	-1.61259	1.75931	Both No Effect
CGS39	Brain - Spinal cord (cervical c-1)	-32.6121	-52.6121	2.56472	-0.0606304	-3.30634	1.65512	Both No Effect
CGS39	Brain - Substantia nigra	-29.8947	-49.8947	3.15699	-28.7482	-48.7482	1.24453	Both No Effect
CGS39	Breast - Mammary Tissue	0.705376	-20	2.37599	-0.0244183	-1.52868	1.11439	Both No Effect
CGS39	Cells - Transformed fibroblasts	-1.13064	-20	1.54635	0.26487	-0.85256	1.25912	Both No Effect
CGS39	Cells - EBV-transformed lymphocytes	-27.8291	-47.8291	3.17758	0.635661	-1.70715	2.04691	Both No Effect
CGS39	Colon - Sigmoid	1.43652	-0.369186	2.73775	-0.377048	-2.3808	0.887064	Both No Effect
CGS39	Colon - Transverse	0.661291	-5.39878	2.21122	0.0609671	-1.43221	1.20675	Both No Effect
CGS39	Esophagus - Gastroesophageal Junction	-0.694207	-20	2.01273	0.056088	-1.44127	1.18859	Both No Effect
CGS39	Esophagus - Mucosa	-0.803147	-20	1.38247	0.90294	-0.143683	1.89356	Both No Effect
CGS39	Esophagus - Muscularis	0.580776	-20	2.15936	-0.447538	-2.03252	0.714998	Both No Effect
CGS39	Heart - Atrial Appendage	0.287951	-20	2.08292	-0.582955	-2.70764	0.706479	Both No Effect
CGS39	Heart - Left Ventricle	-4.31656	-20	1.47833	-0.312713	-2.36082	0.969746	Both No Effect
CGS39	Liver	-29.9494	-49.9494	2.18515	-1.72085	-20	1.0205	Both No Effect
CGS39	Lung	-0.414982	-20	1.57828	0.211357	-0.982538	1.23178	Both No Effect
CGS39	Minor Salivary Gland	-28.7021	-48.7021	2.556	0.638902	-2.52261	2.08541	Both No Effect
CGS39	Muscle - Skeletal	-0.393535	-20	1.55102	-0.437552	-2.03938	0.742936	Both No Effect
CGS39	Nerve - Tibial	-2.32056	-20	1.08182	0.0203256	-1.17589	1.03595	Both No Effect
CGS39	Ovary	-28.6362	-48.6362	1.79993	-28.1166	-48.1166	0.41224	Both No Effect
CGS39	Pancreas	-28.2106	-48.2106	1.74038	-0.392126	-2.50005	0.910297	Both No Effect
CGS39	Pituitary	-27.432	-47.432	1.18923	0.508204	-0.971927	1.67674	Both No Effect
CGS39	Prostate	0.101064	-20	2.83294	0.350634	-1.6076	1.64896	Both No Effect
CGS39	Skin - Not Sun Exposed (Suprapubic)	0.818706	-1.21051	2.1403	0.0558591	-1.24673	1.12085	Both No Effect
CGS39	Skin - Sun Exposed (Lower leg)	-0.86469	-20	1.26732	0.111485	-1.06914	1.13189	Both No Effect
CGS39	Small Intestine - Terminal Ileum	-1.47366	-20	2.03848	1.21728	-0.240357	2.38705	Both No Effect
CGS39	Spleen	-3.49659	-20	1.62607	0.198322	-1.34505	1.37316	Both No Effect
CGS39	Stomach	-2.59638	-20	1.60913	0.465763	-1.0124	1.60482	Both No Effect
CGS39	Testis	0.437739	-20	2.0385	0.14703	-1.02547	1.15	Both No Effect
CGS39	Thyroid	-0.198973	-20	1.44474	0.0944067	-1.09995	1.12537	Both No Effect
CGS39	Uterus	-28.1326	-48.1326	2.43921	-2.74389	-20	1.59822	Both No Effect
CGS39	Vagina	-31.1492	-51.1492	1.98307	0.904778	-1.65973	2.38187	Both No Effect
CGS39	Whole Blood	0.615914	-2.66546	2.17304	0.393609	-0.833816	1.45442	Both No Effect
CGS40	Adipose - Subcutaneous	-27.6018	-47.6018	5.48501	0.351944	-20	4.62495	Both No Effect
CGS40	Adipose - Visceral (Omentum)	-29.2721	-49.2721	3.28377	2.53431	-20	5.94614	Both No Effect
CGS40	Adrenal Gland	-31.4688	-51.4688	3.53803	1.51372	-20	5.14475	Both No Effect
CGS40	Artery - Aorta	-29.4437	-49.4437	3.87997	0.918076	-20	4.89883	Both No Effect
CGS40	Artery - Coronary	-26.976	-46.976	4.90743	2.03904	-20	6.13176	Both No Effect
CGS40	Artery - Tibial	-30.1469	-50.1469	3.59989	0.970826	-20	4.82669	Both No Effect
CGS40	Brain - Amygdala	-30.1484	-50.1484	7.67029	1.96263	-20	5.66741	Both No Effect
CGS40	Brain - Anterior cingulate cortex (BA24)	-25.8521	-45.8521	8.50337	-28.5852	-48.5852	2.57164	Both No Effect
CGS40	Brain - Caudate (basal ganglia)	-33.5174	-53.5174	5.17011	0.309577	-20	4.74022	Both No Effect
CGS40	Brain - Cerebellum	-34.0664	-54.0664	5.3783	1.49556	-20	5.20119	Both No Effect
CGS40	Brain - Cerebellar Hemisphere	-31.574	-51.574	6.21028	1.25259	-20	5.12757	Both No Effect
CGS40	Brain - Cortex	-33.5841	-53.5841	6.06401	0.89099	-20	5.11044	Both No Effect
CGS40	Brain - Frontal Cortex (BA9)	-28.7609	-48.7609	6.17375	-32.5883	-52.5883	2.41841	Both No Effect
CGS40	Brain - Hippocampus	-30.0017	-50.0017	4.75973	-31.1697	-51.1697	2.67749	Both No Effect
CGS40	Brain - Hypothalamus	-27.1423	-47.1423	6.88027	-32.2744	-52.2744	3.31418	Both No Effect
CGS40	Brain - Nucleus accumbens (basal ganglia)	-27.4569	-47.4569	6.18167	-28.3841	-48.3841	3.72143	Both No Effect
CGS40	Brain - Putamen (basal ganglia)	-27.5686	-47.5686	6.11429	1.54643	-20	5.12726	Both No Effect
CGS40	Brain - Spinal cord (cervical c-1)	-31.5548	-51.5548	5.32537	-29.7542	-49.7542	2.92327	Both No Effect
CGS40	Brain - Substantia nigra	-25.0339	-45.0339	5.78243	-29.8392	-49.8392	3.54143	Both No Effect
CGS40	Breast - Mammary Tissue	-29.3443	-49.3443	3.90974	0.875061	-20	4.68227	Both No Effect
CGS40	Cells - Transformed fibroblasts	-31.6077	-51.6077	3.51255	0.298198	-20	4.42993	Both No Effect
CGS40	Cells - EBV-transformed lymphocytes	-27.0535	-47.0535	5.05248	2.39127	-20	6.0289	Both No Effect
CGS40	Colon - Sigmoid	-32.063	-52.063	4.00063	1.21483	-20	4.98783	Both No Effect
CGS40	Colon - Transverse	-29.3219	-49.3219	3.35462	2.85351	-1.72367	6.21944	Both No Effect
CGS40	Esophagus - Gastroesophageal Junction	-28.3961	-48.3961	4.13282	0.990626	-20	4.93369	Both No Effect
CGS40	Esophagus - Mucosa	-29.5528	-49.5528	3.51581	2.46294	-2.72951	5.77336	Both No Effect
CGS40	Esophagus - Muscularis	-32.7135	-52.7135	3.56853	0.107998	-20	3.94607	Both No Effect
CGS40	Heart - Atrial Appendage	-28.5723	-48.5723	3.98441	0.698877	-20	4.40712	Both No Effect
CGS40	Heart - Left Ventricle	-28.2751	-48.2751	4.38645	1.09355	-20	4.80283	Both No Effect
CGS40	Liver	-28.9702	-48.9702	5.36981	-28.8815	-48.8815	3.18695	Both No Effect
CGS40	Lung	-27.5936	-47.5936	9.4452	2.25744	-20	5.65774	Both No Effect
CGS40	Minor Salivary Gland	-29.3287	-49.3287	4.32709	-31.859	-51.859	2.57891	Both No Effect
CGS40	Muscle - Skeletal	3.66606	-20	20	0.30072	-20	4.84403	Both No Effect
CGS40	Nerve - Tibial	-30.3225	-50.3225	2.8731	2.1879	-20	5.65031	Both No Effect
CGS40	Ovary	-30.6289	-50.6289	4.77	-27.8101	-47.8101	4.8013	Both No Effect
CGS40	Pancreas	-29.2944	-49.2944	4.70525	-0.182419	-20	4.53042	Both No Effect
CGS40	Pituitary	-40.8971	-60.8971	9.62294	1.42084	-20	5.1771	Both No Effect
CGS40	Prostate	-28.5963	-48.5963	3.68986	1.73674	-20	5.62971	Both No Effect
CGS40	Skin - Not Sun Exposed (Suprapubic)	1.41654	-20	9.66373	0.786241	-20	4.95341	Both No Effect
CGS40	Skin - Sun Exposed (Lower leg)	-30.3099	-50.3099	3.30922	2.84609	-20	6.27304	Both No Effect
CGS40	Small Intestine - Terminal Ileum	4.75073	-20	20	3.93736	0.232619	7.29595	eQTL Effect Only
CGS40	Spleen	-31.1192	-51.1192	3.56605	2.85414	-20	6.28337	Both No Effect
CGS40	Stomach	-33.1249	-53.1249	3.93382	3.59236	-0.462687	6.96842	Both No Effect
CGS40	Testis	3.7668	-20	9.50722	2.14287	-20	5.55453	Both No Effect
CGS40	Thyroid	2.37105	-20	7.00175	1.78525	-20	5.31051	Both No Effect
CGS40	Uterus	-27.9867	-47.9867	4.68822	-28.1949	-48.1949	3.46551	Both No Effect
CGS40	Vagina	-27.6362	-47.6362	4.96958	1.31149	-20	5.41169	Both No Effect
CGS40	Whole Blood	-29.7492	-49.7492	3.35898	2.24988	-20	5.66866	Both No Effect
CGS41	Adipose - Subcutaneous	-33.6651	-53.6651	20	31.3671	-20	51.3671	Both No Effect
CGS41	Adipose - Visceral (Omentum)	-28.2809	-48.2809	20	2.98685	-20	20	Both No Effect
CGS41	Adrenal Gland	-29.0382	-49.0382	20	4.65024	-20	20	Both No Effect
CGS41	Artery - Aorta	-30.3062	-50.3062	20	4.37498	-20	20	Both No Effect
CGS41	Artery - Coronary	-28.8438	-48.8438	20	4.12489	-20	20	Both No Effect
CGS41	Artery - Tibial	-28.943	-48.943	20	9.77397	-20	20	Both No Effect
CGS41	Brain - Amygdala	-27.0498	-47.0498	20	5.03089	-20	20	Both No Effect
CGS41	Brain - Anterior cingulate cortex (BA24)	-25.4508	-45.4508	20	-31.0937	-51.0937	20	Both No Effect
CGS41	Brain - Caudate (basal ganglia)	-29.1141	-49.1141	20	4.1496	-20	20	Both No Effect
CGS41	Brain - Cerebellum	-26.3424	-46.3424	20	6.2241	-20	20	Both No Effect
CGS41	Brain - Cerebellar Hemisphere	-27.9413	-47.9413	20	4.78902	-20	20	Both No Effect
CGS41	Brain - Cortex	-27.6355	-47.6355	20	5.61078	-20	20	Both No Effect
CGS41	Brain - Frontal Cortex (BA9)	-30.9415	-50.9415	20	-29.0456	-49.0456	20	Both No Effect
CGS41	Brain - Hippocampus	-31.9213	-51.9213	20	-31.3158	-51.3158	20	Both No Effect
CGS41	Brain - Hypothalamus	-27.5542	-47.5542	20	-30.1151	-50.1151	20	Both No Effect
CGS41	Brain - Nucleus accumbens (basal ganglia)	-27.3003	-47.3003	20	-28.1434	-48.1434	20	Both No Effect
CGS41	Brain - Putamen (basal ganglia)	-27.6031	-47.6031	20	4.84471	-20	20	Both No Effect
CGS41	Brain - Spinal cord (cervical c-1)	-32.5399	-52.5399	20	-29.507	-49.507	20	Both No Effect
CGS41	Brain - Substantia nigra	-24.8206	-44.8206	20	-28.9088	-48.9088	20	Both No Effect
CGS41	Breast - Mammary Tissue	-29.0225	-49.0225	20	31.2017	-20	51.2017	Both No Effect
CGS41	Cells - Transformed fibroblasts	-27.9064	-47.9064	20	3.01485	-20	20	Both No Effect
CGS41	Cells - EBV-transformed lymphocytes	-28.4207	-48.4207	20	-28.7747	-48.7747	20	Both No Effect
CGS41	Colon - Sigmoid	-28.4041	-48.4041	20	5.2127	-20	20	Both No Effect
CGS41	Colon - Transverse	-30.0626	-50.0626	20	3.97222	-20	20	Both No Effect
CGS41	Esophagus - Gastroesophageal Junction	-30.0516	-50.0516	20	5.55037	-20	20	Both No Effect
CGS41	Esophagus - Mucosa	-30.1309	-50.1309	20	35.0241	-20	55.0241	Both No Effect
CGS41	Esophagus - Muscularis	-30.9557	-50.9557	20	4.75714	-20	20	Both No Effect
CGS41	Heart - Atrial Appendage	-29.5934	-49.5934	20	4.60717	-20	20	Both No Effect
CGS41	Heart - Left Ventricle	-29.3586	-49.3586	20	4.07514	-20	20	Both No Effect
CGS41	Liver	-27.7625	-47.7625	20	-29.0735	-49.0735	20	Both No Effect
CGS41	Lung	-27.9408	-47.9408	20	28.7352	-20	48.7352	Both No Effect
CGS41	Minor Salivary Gland	-27.5132	-47.5132	20	-29.8455	-49.8455	20	Both No Effect
CGS41	Muscle - Skeletal	6.66282	-20	20	5.56453	-20	20	Both No Effect
CGS41	Nerve - Tibial	-28.8916	-48.8916	20	6.08215	-20	20	Both No Effect
CGS41	Ovary	-29.6854	-49.6854	20	-28.0308	-48.0308	20	Both No Effect
CGS41	Pancreas	-28.4826	-48.4826	20	7.77581	-20	20	Both No Effect
CGS41	Pituitary	-30.9411	-50.9411	20	6.36587	-20	20	Both No Effect
CGS41	Prostate	-29.7875	-49.7875	20	4.62238	-20	20	Both No Effect
CGS41	Skin - Not Sun Exposed (Suprapubic)	-28.0032	-48.0032	20	5.55605	-20	20	Both No Effect
CGS41	Skin - Sun Exposed (Lower leg)	-29.7832	-49.7832	20	8.27841	-20	20	Both No Effect
CGS41	Small Intestine - Terminal Ileum	36.7377	-20	56.7377	4.80571	-20	20	Both No Effect
CGS41	Spleen	-30.1865	-50.1865	20	-28.5241	-48.5241	20	Both No Effect
CGS41	Stomach	-33.5222	-53.5222	20	9.53267	-20	20	Both No Effect
CGS41	Testis	5.46629	-20	20	4.95619	-20	20	Both No Effect
CGS41	Thyroid	4.77998	-20	20	4.63609	-20	20	Both No Effect
CGS41	Uterus	-28.7669	-48.7669	20	-28.3004	-48.3004	20	Both No Effect
CGS41	Vagina	-28.4934	-48.4934	20	-29.6515	-49.6515	20	Both No Effect
CGS41	Whole Blood	-31.2703	-51.2703	20	5.77318	-20	20	Both No Effect
CGS42	Adipose - Subcutaneous	0.375	-20	20	0.939453	-20	20	Both No Effect
CGS42	Adipose - Visceral (Omentum)	0.959961	-20	20	1.40625	-20	20	Both No Effect
CGS42	Adrenal Gland	0.5	-20	20	0.952148	-20	20	Both No Effect
CGS42	Artery - Aorta	0.96875	-20	20	1.28125	-20	20	Both No Effect
CGS42	Artery - Coronary	0.523438	-20	20	1.12012	-20	20	Both No Effect
CGS42	Artery - Tibial	0.963867	-20	20	0.929688	-20	20	Both No Effect
CGS42	Brain - Amygdala	0.538086	-20	20	0.748047	-20	20	Both No Effect
CGS42	Brain - Anterior cingulate cortex (BA24)	0.538086	-20	20	0.952148	-20	20	Both No Effect
CGS42	Brain - Caudate (basal ganglia)	0.625	-20	20	1.15918	-20	20	Both No Effect
CGS42	Brain - Cerebellum	0.523438	-20	20	1.24512	-20	20	Both No Effect
CGS42	Brain - Cerebellar Hemisphere	0.5	-20	20	0.906494	-20	20	Both No Effect
CGS42	Brain - Cortex	0.523438	-20	20	1.13574	-20	20	Both No Effect
CGS42	Brain - Frontal Cortex (BA9)	0.515625	-20	20	0.950195	-20	20	Both No Effect
CGS42	Brain - Hippocampus	0.515625	-20	20	1.15918	-20	20	Both No Effect
CGS42	Brain - Hypothalamus	0.515625	-20	20	0.954102	-20	20	Both No Effect
CGS42	Brain - Nucleus accumbens (basal ganglia)	0.625	-20	20	0.956055	-20	20	Both No Effect
CGS42	Brain - Putamen (basal ganglia)	0.538086	-20	20	0.954102	-20	20	Both No Effect
CGS42	Brain - Spinal cord (cervical c-1)	0.625	-20	20	0.992188	-20	20	Both No Effect
CGS42	Brain - Substantia nigra	0.538086	-20	20	0.500031	-20	20	Both No Effect
CGS42	Breast - Mammary Tissue	0.963867	-20	20	0.968994	-20	20	Both No Effect
CGS42	Cells - Transformed fibroblasts	0.922852	-20	20	0.953125	-20	20	Both No Effect
CGS42	Cells - EBV-transformed lymphocytes	0.523438	-20	20	0.375	-20	20	Both No Effect
CGS42	Colon - Sigmoid	0.498169	-20	20	0.955078	-20	20	Both No Effect
CGS42	Colon - Transverse	0.974609	-20	20	0.953125	-20	20	Both No Effect
CGS42	Esophagus - Gastroesophageal Junction	0.748047	-20	20	0.967041	-20	20	Both No Effect
CGS42	Esophagus - Mucosa	0.916992	-20	20	0.953125	-20	20	Both No Effect
CGS42	Esophagus - Muscularis	0.956055	-20	20	0.96875	-20	20	Both No Effect
CGS42	Heart - Atrial Appendage	0.748047	-20	20	1.125	-20	20	Both No Effect
CGS42	Heart - Left Ventricle	0.484375	-20	20	1.125	-20	20	Both No Effect
CGS42	Liver	0.523438	-20	20	2.03418	-20	20	Both No Effect
CGS42	Lung	1.12793	-20	20	1.40625	-20	20	Both No Effect
CGS42	Minor Salivary Gland	0.515625	-20	20	0.992187	-20	20	Both No Effect
CGS42	Muscle - Skeletal	0.956055	-20	20	1.48438	-20	20	Both No Effect
CGS42	Nerve - Tibial	1	-20	20	1.21875	-20	20	Both No Effect
CGS42	Ovary	0.515625	-20	20	0.956055	-20	20	Both No Effect
CGS42	Pancreas	0.523438	-20	20	0.90918	-20	20	Both No Effect
CGS42	Pituitary	0.523438	-20	20	0.948242	-20	20	Both No Effect
CGS42	Prostate	0.511719	-20	20	0.963867	-20	20	Both No Effect
CGS42	Skin - Not Sun Exposed (Suprapubic)	0.952148	-20	20	1.0625	-20	20	Both No Effect
CGS42	Skin - Sun Exposed (Lower leg)	1.28418	-20	20	0.953125	-20	20	Both No Effect
CGS42	Small Intestine - Terminal Ileum	0.523438	-20	20	1.11426	-20	20	Both No Effect
CGS42	Spleen	0.523438	-20	20	1.15649	-20	20	Both No Effect
CGS42	Stomach	0.523438	-20	20	1.12012	-20	20	Both No Effect
CGS42	Testis	0.953125	-20	20	1.96875	-20	20	Both No Effect
CGS42	Thyroid	1.28223	-20	20	2.03125	-20	20	Both No Effect
CGS42	Uterus	0.5	-20	20	0.625	-20	20	Both No Effect
CGS42	Vagina	0.515625	-20	20	0.515747	-20	20	Both No Effect
CGS42	Whole Blood	0.498169	-20	20	1.13574	-20	20	Both No Effect
CGS43	Adipose - Subcutaneous	-23.7028	-43.7028	20	7.14125	-20	20	Both No Effect
CGS43	Adipose - Visceral (Omentum)	9.48546	1.37327	20	30.462	-20	50.462	3'aQTL Effect Only
CGS43	Adrenal Gland	-25.1764	-45.1764	20	7.81699	-20	20	Both No Effect
CGS43	Artery - Aorta	-23.6006	-43.6006	20	28.1815	-20	48.1815	Both No Effect
CGS43	Artery - Coronary	-24.6358	-44.6358	20	31.6423	-20	51.6423	Both No Effect
CGS43	Artery - Tibial	-27.9238	-47.9238	20	11.3143	-20	20	Both No Effect
CGS43	Brain - Amygdala	-22.7173	-42.7173	20	28.7015	0.0299531	48.7015	eQTL Effect Only
CGS43	Brain - Anterior cingulate cortex (BA24)	-23.7468	-43.7468	20	34.922	-1.28021	54.922	Both No Effect
CGS43	Brain - Caudate (basal ganglia)	-23.2192	-43.2192	20	7.70238	-20	20	Both No Effect
CGS43	Brain - Cerebellum	-23.3609	-43.3609	20	25.9951	-20	45.9951	Both No Effect
CGS43	Brain - Cerebellar Hemisphere	-27.3983	-47.3983	20	7.57983	-20	20	Both No Effect
CGS43	Brain - Cortex	8.00965	-20	20	33.2598	-20	53.2598	Both No Effect
CGS43	Brain - Frontal Cortex (BA9)	-27.349	-47.349	20	8.73137	-20	20	Both No Effect
CGS43	Brain - Hippocampus	-23.5454	-43.5454	20	7.92009	-2.1891	20	Both No Effect
CGS43	Brain - Hypothalamus	-22.187	-42.187	20	9.00352	-2.84656	20	Both No Effect
CGS43	Brain - Nucleus accumbens (basal ganglia)	-24.3029	-44.3029	20	40.2108	-20	60.2108	Both No Effect
CGS43	Brain - Putamen (basal ganglia)	-22.1257	-42.1257	20	8.34242	-20	20	Both No Effect
CGS43	Brain - Spinal cord (cervical c-1)	-25.9883	-45.9883	20	9.80888	-1.46973	20	Both No Effect
CGS43	Brain - Substantia nigra	-24.0585	-44.0585	20	25.9907	0.342533	45.9907	eQTL Effect Only
CGS43	Breast - Mammary Tissue	-25.0035	-45.0035	20	27.3073	-20	47.3073	Both No Effect
CGS43	Cells - Transformed fibroblasts	-25.1062	-45.1062	20	34.4217	-20	54.4217	Both No Effect
CGS43	Cells - EBV-transformed lymphocytes	-22.1358	-42.1358	20	32.2439	0.779	52.2439	eQTL Effect Only
CGS43	Colon - Sigmoid	-25.2995	-45.2995	20	7.15416	-20	20	Both No Effect
CGS43	Colon - Transverse	-26.7367	-46.7367	20	33.7188	-20	53.7188	Both No Effect
CGS43	Esophagus - Gastroesophageal Junction	-28.2334	-48.2334	20	8.63375	-20	20	Both No Effect
CGS43	Esophagus - Mucosa	29.4203	1.19803	49.4203	31.1405	-20	51.1405	3'aQTL Effect Only
CGS43	Esophagus - Muscularis	-24.3919	-44.3919	20	8.78681	-20	20	Both No Effect
CGS43	Heart - Atrial Appendage	-27.3925	-47.3925	20	7.89377	-20	20	Both No Effect
CGS43	Heart - Left Ventricle	-24.5075	-44.5075	20	26.8758	-20	46.8758	Both No Effect
CGS43	Liver	-22.3112	-42.3112	20	8.94245	-20	20	Both No Effect
CGS43	Lung	-31.4616	-51.4616	20	37.185	-20	57.185	Both No Effect
CGS43	Minor Salivary Gland	28.8987	2.11211	48.8987	32.7085	-0.970651	52.7085	3'aQTL Effect Only
CGS43	Muscle - Skeletal	-28.7126	-48.7126	20	33.6865	-20	53.6865	Both No Effect
CGS43	Nerve - Tibial	-22.7227	-42.7227	20	8.1861	-20	20	Both No Effect
CGS43	Ovary	-31.9781	-51.9781	20	8.28494	-2.35561	20	Both No Effect
CGS43	Pancreas	-23.5037	-43.5037	20	33.0992	-20	53.0992	Both No Effect
CGS43	Pituitary	-33.7525	-53.7525	20	34.2676	-20	54.2676	Both No Effect
CGS43	Prostate	-26.9422	-46.9422	20	8.01062	-20	20	Both No Effect
CGS43	Skin - Not Sun Exposed (Suprapubic)	8.63683	0.370304	20	34.3051	-20	54.3051	3'aQTL Effect Only
CGS43	Skin - Sun Exposed (Lower leg)	8.61213	0.0298916	20	7.97946	-20	20	3'aQTL Effect Only
CGS43	Small Intestine - Terminal Ileum	-26.2676	-46.2676	20	30.9265	-20	50.9265	Both No Effect
CGS43	Spleen	-23.9665	-43.9665	20	33.4248	-20	53.4248	Both No Effect
CGS43	Stomach	-25.9007	-45.9007	20	33.6588	-20	53.6588	Both No Effect
CGS43	Testis	-30.2627	-50.2627	20	29.2193	-20	49.2193	Both No Effect
CGS43	Thyroid	-25.79	-45.79	20	7.1493	-20	20	Both No Effect
CGS43	Uterus	-23.6725	-43.6725	20	32.3664	-0.176541	52.3664	Both No Effect
CGS43	Vagina	-23.5843	-43.5843	20	-28.4565	-48.4565	20	Both No Effect
CGS43	Whole Blood	-27.5866	-47.5866	20	37.4313	-20	57.4313	Both No Effect
CGS44	Adipose - Subcutaneous	0.25	-20	20	1	-20	20	Both No Effect
CGS44	Adipose - Visceral (Omentum)	0.963867	-20	20	0.953125	-20	20	Both No Effect
CGS44	Adrenal Gland	0.515625	-20	20	1.12598	-20	20	Both No Effect
CGS44	Artery - Aorta	0.972656	-20	20	0.953125	-20	20	Both No Effect
CGS44	Artery - Coronary	0.515625	-20	20	1.12598	-20	20	Both No Effect
CGS44	Artery - Tibial	1.12012	-20	20	1	-20	20	Both No Effect
CGS44	Brain - Amygdala	0.538086	-20	20	0.746094	-20	20	Both No Effect
CGS44	Brain - Anterior cingulate cortex (BA24)	0.523438	-20	20	0.952148	-20	20	Both No Effect
CGS44	Brain - Caudate (basal ganglia)	0.523438	-20	20	0.969727	-20	20	Both No Effect
CGS44	Brain - Cerebellum	0.523438	-20	20	0.950195	-20	20	Both No Effect
CGS44	Brain - Cerebellar Hemisphere	0.523438	-20	20	1.24902	-20	20	Both No Effect
CGS44	Brain - Cortex	0.523438	-20	20	0.952148	-20	20	Both No Effect
CGS44	Brain - Frontal Cortex (BA9)	0.515625	-20	20	0.954102	-20	20	Both No Effect
CGS44	Brain - Hippocampus	0.515625	-20	20	0.916992	-20	20	Both No Effect
CGS44	Brain - Hypothalamus	0.625	-20	20	0.916992	-20	20	Both No Effect
CGS44	Brain - Nucleus accumbens (basal ganglia)	0.625	-20	20	0.956055	-20	20	Both No Effect
CGS44	Brain - Putamen (basal ganglia)	0.538086	-20	20	0.954102	-20	20	Both No Effect
CGS44	Brain - Spinal cord (cervical c-1)	0.625	-20	20	0.996094	-20	20	Both No Effect
CGS44	Brain - Substantia nigra	0.538086	-20	20	0.497314	-20	20	Both No Effect
CGS44	Breast - Mammary Tissue	0.975586	-20	20	1.39746	-20	20	Both No Effect
CGS44	Cells - Transformed fibroblasts	0.954102	-20	20	1.90625	-20	20	Both No Effect
CGS44	Cells - EBV-transformed lymphocytes	0.515625	-20	20	0.5	-20	20	Both No Effect
CGS44	Colon - Sigmoid	0.484375	-20	20	0.916992	-20	20	Both No Effect
CGS44	Colon - Transverse	0.375	-20	20	0.953125	-20	20	Both No Effect
CGS44	Esophagus - Gastroesophageal Junction	0.748047	-20	20	1.09277	-20	20	Both No Effect
CGS44	Esophagus - Mucosa	0.954102	-20	20	1.41406	-20	20	Both No Effect
CGS44	Esophagus - Muscularis	0.959961	-20	20	1.21875	-20	20	Both No Effect
CGS44	Heart - Atrial Appendage	0.748047	-20	20	1.13281	-20	20	Both No Effect
CGS44	Heart - Left Ventricle	0.5	-20	20	0.922852	-20	20	Both No Effect
CGS44	Liver	0.523438	-20	20	1.15918	-20	20	Both No Effect
CGS44	Lung	0.916992	-20	20	1.9043	-20	20	Both No Effect
CGS44	Minor Salivary Gland	0.538086	-20	20	0.25	-20	20	Both No Effect
CGS44	Muscle - Skeletal	0.956055	-20	20	1.46875	-20	20	Both No Effect
CGS44	Nerve - Tibial	0.992187	-20	20	0.96875	-20	20	Both No Effect
CGS44	Ovary	0.515625	-20	20	1.12598	-20	20	Both No Effect
CGS44	Pancreas	0.523438	-20	20	0.950195	-20	20	Both No Effect
CGS44	Pituitary	0.515747	-20	20	0.954102	-20	20	Both No Effect
CGS44	Prostate	0.515625	-20	20	0.907227	-20	20	Both No Effect
CGS44	Skin - Not Sun Exposed (Suprapubic)	0.954102	-20	20	1.12109	-20	20	Both No Effect
CGS44	Skin - Sun Exposed (Lower leg)	0.952148	-20	20	1.41797	-20	20	Both No Effect
CGS44	Small Intestine - Terminal Ileum	0.476074	-20	20	1.12598	-20	20	Both No Effect
CGS44	Spleen	0.523438	-20	20	0.950195	-20	20	Both No Effect
CGS44	Stomach	0.523438	-20	20	1.09473	-20	20	Both No Effect
CGS44	Testis	1	-20	20	2.03125	-20	20	Both No Effect
CGS44	Thyroid	0.918945	-20	20	0.953125	-20	20	Both No Effect
CGS44	Uterus	0.625	-20	20	0.625	-20	20	Both No Effect
CGS44	Vagina	0.515625	-20	20	0.498169	-20	20	Both No Effect
CGS44	Whole Blood	0.498169	-20	20	1.1123	-20	20	Both No Effect
CGS45	Adipose - Subcutaneous	-29.8683	-49.8683	5.70485	-1.27321	-20	2.66286	Both No Effect
CGS45	Adipose - Visceral (Omentum)	-32.3013	-52.3013	2.7608	-27.764	-47.764	2.2471	Both No Effect
CGS45	Adrenal Gland	-29.3459	-49.3459	5.38154	-28.1272	-48.1272	2.35556	Both No Effect
CGS45	Artery - Aorta	-27.4947	-47.4947	3.68675	-31.0052	-51.0052	0.928884	Both No Effect
CGS45	Artery - Coronary	-28.3552	-48.3552	5.53115	-30.4878	-50.4878	2.06259	Both No Effect
CGS45	Artery - Tibial	-27.727	-47.727	3.41705	-28.716	-48.716	0.722489	Both No Effect
CGS45	Brain - Amygdala	-28.3131	-48.3131	10.6714	-29.1173	-49.1173	3.08522	Both No Effect
CGS45	Brain - Anterior cingulate cortex (BA24)	-38.0255	-58.0255	5.74112	-28.4055	-48.4055	2.53484	Both No Effect
CGS45	Brain - Caudate (basal ganglia)	-31.6939	-51.6939	4.98533	-30.05	-50.05	2.10311	Both No Effect
CGS45	Brain - Cerebellum	-30.3976	-50.3976	5.05587	-28.188	-48.188	1.47982	Both No Effect
CGS45	Brain - Cerebellar Hemisphere	-27.9778	-47.9778	4.71954	-31.902	-51.902	1.28363	Both No Effect
CGS45	Brain - Cortex	-27.6523	-47.6523	4.63361	0.982527	-2.49228	3.53997	Both No Effect
CGS45	Brain - Frontal Cortex (BA9)	-29.7061	-49.7061	4.63915	-28.9003	-48.9003	2.27089	Both No Effect
CGS45	Brain - Hippocampus	-30.8113	-50.8113	6.99665	-27.8953	-47.8953	2.74478	Both No Effect
CGS45	Brain - Hypothalamus	-26.8886	-46.8886	5.31471	-32.1296	-52.1296	2.52902	Both No Effect
CGS45	Brain - Nucleus accumbens (basal ganglia)	-28.4491	-48.4491	6.07616	-29.4553	-49.4553	1.97233	Both No Effect
CGS45	Brain - Putamen (basal ganglia)	-26.544	-46.544	5.2013	-28.4533	-48.4533	2.65029	Both No Effect
CGS45	Brain - Spinal cord (cervical c-1)	-29.0766	-49.0766	6.91137	-27.9423	-47.9423	2.88601	Both No Effect
CGS45	Brain - Substantia nigra	-27.0813	-47.0813	20	-28.6094	-48.6094	3.45484	Both No Effect
CGS45	Breast - Mammary Tissue	-29.0254	-49.0254	3.7922	-26.8176	-46.8176	1.26983	Both No Effect
CGS45	Cells - Transformed fibroblasts	-28.7724	-48.7724	3.01677	-29.2947	-49.2947	0.816795	Both No Effect
CGS45	Cells - EBV-transformed lymphocytes	-25.7003	-45.7003	6.39652	-33.374	-53.374	2.64553	Both No Effect
CGS45	Colon - Sigmoid	-29.8488	-49.8488	4.55151	-29.4392	-49.4392	1.5805	Both No Effect
CGS45	Colon - Transverse	-30.1443	-50.1443	3.41229	-29.5003	-49.5003	1.44191	Both No Effect
CGS45	Esophagus - Gastroesophageal Junction	-28.7328	-48.7328	3.26699	-29.8782	-49.8782	1.41692	Both No Effect
CGS45	Esophagus - Mucosa	-26.8198	-46.8198	3.5207	1.52552	-1.04098	4.51794	Both No Effect
CGS45	Esophagus - Muscularis	-27.6019	-47.6019	3.57346	-36.5103	-56.5103	0.859768	Both No Effect
CGS45	Heart - Atrial Appendage	-28.9066	-48.9066	3.8742	-33.8904	-53.8904	1.42606	Both No Effect
CGS45	Heart - Left Ventricle	-29.8575	-49.8575	4.15474	-29.9821	-49.9821	1.60305	Both No Effect
CGS45	Liver	-31.1236	-51.1236	5.87756	0.760083	-20	3.79122	Both No Effect
CGS45	Lung	-35.5037	-55.5037	2.91961	-26.8606	-46.8606	0.982333	Both No Effect
CGS45	Minor Salivary Gland	-31.4928	-51.4928	6.13762	-29.3184	-49.3184	2.74315	Both No Effect
CGS45	Muscle - Skeletal	-31.4253	-51.4253	3.24419	-29.2104	-49.2104	1.05492	Both No Effect
CGS45	Nerve - Tibial	-33.4532	-53.4532	3.03764	-37.4893	-57.4893	0.561324	Both No Effect
CGS45	Ovary	-30.0589	-50.0589	7.82238	-29.9198	-49.9198	2.4848	Both No Effect
CGS45	Pancreas	-32.8838	-52.8838	4.53822	-32.7994	-52.7994	1.67062	Both No Effect
CGS45	Pituitary	-28.2543	-48.2543	4.25423	-30.1655	-50.1655	1.78163	Both No Effect
CGS45	Prostate	-31.0248	-51.0248	5.13343	-28.6556	-48.6556	2.36222	Both No Effect
CGS45	Skin - Not Sun Exposed (Suprapubic)	-29.5375	-49.5375	3.33206	0.331862	-4.70463	3.19197	Both No Effect
CGS45	Skin - Sun Exposed (Lower leg)	-29.1238	-49.1238	2.74447	0.0431547	-20	2.77394	Both No Effect
CGS45	Small Intestine - Terminal Ileum	-26.6624	-46.6624	6.32346	-34.4966	-54.4966	2.7759	Both No Effect
CGS45	Spleen	-30.4367	-50.4367	5.04864	-29.3109	-49.3109	1.54381	Both No Effect
CGS45	Stomach	-29.3045	-49.3045	6.245	-28.6804	-48.6804	1.77137	Both No Effect
CGS45	Testis	-28.1996	-48.1996	5.28716	1.6728	-0.881715	20	Both No Effect
CGS45	Thyroid	-30.1724	-50.1724	2.76837	0.142302	-20	2.69978	Both No Effect
CGS45	Uterus	-27.733	-47.733	6.91661	-31.9307	-51.9307	2.89644	Both No Effect
CGS45	Vagina	-30.3427	-50.3427	6.06342	-29.8452	-49.8452	3.02587	Both No Effect
CGS45	Whole Blood	-31.6665	-51.6665	3.15666	-31.0392	-51.0392	1.94701	Both No Effect
CGS46	Adipose - Subcutaneous	0.39771	-20	3.11655	0.01877	-1.06382	0.882136	Both No Effect
CGS46	Adipose - Visceral (Omentum)	1.64981	0.470505	2.59734	-0.0165891	-1.3595	0.951691	3'aQTL Effect Only
CGS46	Adrenal Gland	-25.3955	-45.3955	1.32234	0.0360269	-1.75106	1.13481	Both No Effect
CGS46	Artery - Aorta	0.115814	-20	1.78387	0.935335	0.0157213	1.73699	eQTL Effect Only
CGS46	Artery - Coronary	-0.421043	-20	2.29575	-0.524273	-3.47568	0.897927	Both No Effect
CGS46	Artery - Tibial	0.958239	-0.485096	1.99015	-0.172991	-1.36664	0.730732	Both No Effect
CGS46	Brain - Amygdala	-1.68744	-20	2.5243	-0.0417033	-20	1.63503	Both No Effect
CGS46	Brain - Anterior cingulate cortex (BA24)	1.16837	-20	3.00359	-27.6363	-47.6363	0.534806	Both No Effect
CGS46	Brain - Caudate (basal ganglia)	0.907042	-20	2.66746	-0.0809583	-1.87394	1.09118	Both No Effect
CGS46	Brain - Cerebellum	-0.0739766	-20	2.43992	-0.0424129	-1.90816	1.10477	Both No Effect
CGS46	Brain - Cerebellar Hemisphere	0.513005	-20	2.32131	-1.10998	-4.26464	0.30159	Both No Effect
CGS46	Brain - Cortex	1.60016	-0.911096	2.94866	-0.0650216	-1.69284	1.00188	Both No Effect
CGS46	Brain - Frontal Cortex (BA9)	-0.531719	-20	2.45109	0.0187055	-1.83354	1.19967	Both No Effect
CGS46	Brain - Hippocampus	0.263966	-20	2.82195	-0.838407	-20	0.839361	Both No Effect
CGS46	Brain - Hypothalamus	0.997489	-20	2.99956	-0.918628	-20	1.01926	Both No Effect
CGS46	Brain - Nucleus accumbens (basal ganglia)	-1.7338	-20	2.01236	-0.0250274	-1.7847	1.0974	Both No Effect
CGS46	Brain - Putamen (basal ganglia)	0.0517805	-20	2.68287	0.00733163	-1.95347	1.1935	Both No Effect
CGS46	Brain - Spinal cord (cervical c-1)	0.430739	-20	2.91351	-0.243083	-4.44497	1.27619	Both No Effect
CGS46	Brain - Substantia nigra	-0.530343	-20	3.3958	0.927006	-1.04415	2.24299	Both No Effect
CGS46	Breast - Mammary Tissue	0.821954	-2.05101	2.08045	-0.206045	-2.20463	0.908889	Both No Effect
CGS46	Cells - Transformed fibroblasts	-1.05519	-20	1.08562	0.57015	-0.341834	1.38276	Both No Effect
CGS46	Cells - EBV-transformed lymphocytes	-4.75496	-20	1.86982	0.4307	-1.57336	1.62709	Both No Effect
CGS46	Colon - Sigmoid	0.727858	-20	2.12533	0.176771	-1.35864	1.18722	Both No Effect
CGS46	Colon - Transverse	0.742165	-4.43868	2.13257	-1.06364	-4.13781	0.353819	Both No Effect
CGS46	Esophagus - Gastroesophageal Junction	0.581139	-20	2.01668	0.182315	-1.17853	1.16554	Both No Effect
CGS46	Esophagus - Mucosa	1.15226	-0.195564	2.14885	-0.0431563	-1.1099	0.822554	Both No Effect
CGS46	Esophagus - Muscularis	0.779012	-0.827644	1.87162	0.641152	-0.344968	1.47814	Both No Effect
CGS46	Heart - Atrial Appendage	-0.443775	-20	1.63541	-0.651349	-2.91	0.581809	Both No Effect
CGS46	Heart - Left Ventricle	-0.0377479	-20	1.84284	-0.452956	-2.4401	0.691352	Both No Effect
CGS46	Liver	-0.0823244	-20	2.53353	-0.400978	-3.34064	1.04083	Both No Effect
CGS46	Lung	-0.161702	-20	1.32473	-0.134491	-1.33668	0.792056	Both No Effect
CGS46	Minor Salivary Gland	-1.15165	-20	2.68553	0.701247	-1.1482	1.88483	Both No Effect
CGS46	Muscle - Skeletal	1.16067	-0.299266	2.21533	0.0748729	-0.979574	0.944843	Both No Effect
CGS46	Nerve - Tibial	0.179179	-4.42411	1.52965	0.212739	-0.749464	1.03146	Both No Effect
CGS46	Ovary	0.316545	-20	2.66544	0.470352	-1.56761	1.60367	Both No Effect
CGS46	Pancreas	0.99479	-20	2.53357	-0.123419	-1.7364	0.943772	Both No Effect
CGS46	Pituitary	0.72411	-3.02322	2.21788	-0.198422	-2.51166	1.00561	Both No Effect
CGS46	Prostate	0.179848	-20	2.37664	0.467149	-1.29142	1.52945	Both No Effect
CGS46	Skin - Not Sun Exposed (Suprapubic)	0.560353	-1.82844	1.75867	-0.0605848	-1.16253	0.826203	Both No Effect
CGS46	Skin - Sun Exposed (Lower leg)	0.458063	-1.30082	1.58871	-0.00599437	-1.03701	0.846245	Both No Effect
CGS46	Small Intestine - Terminal Ileum	-0.552178	-20	2.33321	0.248885	-1.48688	1.42125	Both No Effect
CGS46	Spleen	-0.980649	-20	1.76376	-0.116095	-1.88683	0.971089	Both No Effect
CGS46	Stomach	0.600143	-20	2.27276	0.115195	-1.2741	1.10798	Both No Effect
CGS46	Testis	-0.542133	-20	1.43508	0.128686	-0.979161	1.01194	Both No Effect
CGS46	Thyroid	0.640432	-0.949388	1.72337	0.395761	-0.475055	1.16314	Both No Effect
CGS46	Uterus	0.415203	-20	2.82476	-0.157986	-3.23102	1.43	Both No Effect
CGS46	Vagina	0.870809	-20	3.06445	-29.42	-49.42	0.725203	Both No Effect
CGS46	Whole Blood	1.08809	-0.758751	2.26855	-0.800711	-2.52539	0.312674	Both No Effect
CGS47	Adipose - Subcutaneous	2.36253	-20	3.77241	0.38999	-0.568557	1.21785	Both No Effect
CGS47	Adipose - Visceral (Omentum)	0.0652771	-2.87184	1.64192	0.948671	0.0145125	1.77401	eQTL Effect Only
CGS47	Adrenal Gland	0.948097	-1.45741	2.52456	0.189575	-1.46818	1.30618	Both No Effect
CGS47	Artery - Aorta	1.47336	0.150175	2.56125	0.739388	-0.248914	1.59062	3'aQTL Effect Only
CGS47	Artery - Coronary	0.763199	-1.68791	2.32509	1.37042	0.220725	2.32655	eQTL Effect Only
CGS47	Artery - Tibial	1.1795	0.00373537	2.18155	0.808294	-0.0201031	1.57411	3'aQTL Effect Only
CGS47	Brain - Amygdala	0.984108	-2.90029	3.51612	0.974343	-0.704438	2.15924	Both No Effect
CGS47	Brain - Anterior cingulate cortex (BA24)	1.71164	-0.776262	3.49106	0.827495	-0.555883	1.91032	Both No Effect
CGS47	Brain - Caudate (basal ganglia)	1.08088	-1.36896	2.70776	1.46884	0.510725	2.32679	eQTL Effect Only
CGS47	Brain - Cerebellum	1.5332	-0.851596	3.10765	1.2492	0.165554	2.16444	eQTL Effect Only
CGS47	Brain - Cerebellar Hemisphere	2.40916	0.995536	3.56701	1.1705	0.182317	2.04044	3'aQTL Has Larger Effect
CGS47	Brain - Cortex	1.49566	-0.476069	2.89671	-0.0947761	-1.87192	1.05888	Both No Effect
CGS47	Brain - Frontal Cortex (BA9)	2.01986	0.0680873	3.46372	0.196115	-1.51466	1.36317	3'aQTL Effect Only
CGS47	Brain - Hippocampus	1.78769	-0.686854	3.56383	1.46763	0.32686	2.42976	eQTL Effect Only
CGS47	Brain - Hypothalamus	1.95348	0.0115961	3.36395	0.399058	-1.25577	1.5437	3'aQTL Effect Only
CGS47	Brain - Nucleus accumbens (basal ganglia)	1.85878	-0.0806064	3.24467	1.2437	0.201539	2.14283	eQTL Effect Only
CGS47	Brain - Putamen (basal ganglia)	1.74814	-0.710892	3.40139	1.41002	0.21647	2.37935	eQTL Effect Only
CGS47	Brain - Spinal cord (cervical c-1)	2.04302	-1.37743	4.14203	1.42637	0.231121	2.39485	eQTL Effect Only
CGS47	Brain - Substantia nigra	-27.7333	-47.7333	3.64804	1.2382	-0.661146	2.49669	Both No Effect
CGS47	Breast - Mammary Tissue	1.0464	-0.573915	2.25031	1.33547	0.4015	2.16377	eQTL Effect Only
CGS47	Cells - Transformed fibroblasts	0.78511	-0.503337	1.82205	0.617102	-0.264819	1.40204	Both No Effect
[truncated: 362 more rows]

## Sheet: Supplementary Data 4
Supplementary Data 4. Significant 3′aQTLs that were colocalized with cancer GWAS risk loci
Table listing the genes for which the associated 3′aQTLs co-localized with GWAS signals. PP0 indicates the null model of no association. PP1 and PP2 indicate the probability that causal variants are either associated with disease signals only or with 3′aQTL only, respectively. PP3 indicates the probability that the genetic effects of disease signals and 3′aQTLs are independent. PP4 indicates the …
Cancer GWAS Sample ID	Cancer Type	Gene Symbol	Biotype	GTEX
				Transcript ID	PP0	PP1	PP2	PP3	PP4	Tissue
CGS01	Basal cell carcinoma	GAS8	protein_coding	NM_001286209	4.63673e-09	7.17222e-10	0.208285	0.0314579	0.760257	Skin_Not_Sun_Exposed_Suprapubic
CGS01	Basal cell carcinoma	EIF2S2	protein_coding	NM_003908	0.00118642	0.000339239	0.18478	0.0520733	0.761621	Brain_Cortex
CGS01	Basal cell carcinoma	VPS9D1	protein_coding	NM_004913	0.06417	0.0518775	0.0649741	0.0517603	0.767218	Adipose_Visceral_Omentum
CGS01	Basal cell carcinoma	VPS9D1	protein_coding	XM_005256331	0.0682022	0.0475234	0.0689418	0.0472707	0.768062	Adipose_Visceral_Omentum
CGS01	Basal cell carcinoma	EIF2S2	protein_coding	NM_003908	0.0011896	0.000278046	0.182726	0.0419349	0.773872	Brain_Caudate_basal_ganglia
CGS01	Basal cell carcinoma	DEF8	protein_coding	NM_001242821	9.45027e-11	1.59048e-11	0.172637	0.0282558	0.799107	Skin_Not_Sun_Exposed_Suprapubic
CGS01	Basal cell carcinoma	SPATA33	protein_coding	NR_073515	0.0341439	0.00145382	0.157201	0.00589216	0.801309	Prostate
CGS01	Basal cell carcinoma	TRAK2	protein_coding	XM_011511690	4.11329e-06	1.18062e-06	0.144874	0.0407682	0.814353	Pancreas
CGS01	Basal cell carcinoma	AFG3L1P	transcribed_pseudogene	NR_003227	0.00770026	0.00218731	0.136597	0.0379858	0.815529	Thyroid
CGS01	Basal cell carcinoma	URAHP	transcribed_pseudogene	NR_027335	1.06729e-08	2.38263e-09	0.144192	0.0313653	0.824442	Colon_Sigmoid
CGS01	Basal cell carcinoma	CFLAR	protein_coding	NM_001202517	2.69623e-10	1.05128e-10	0.114314	0.0437301	0.841956	Colon_Transverse
CGS01	Basal cell carcinoma	CASP10	protein_coding	NM_001230	2.78586e-06	1.2293e-06	0.0981473	0.0424494	0.859399	Nerve_Tibial
CGS01	Basal cell carcinoma	URAHP	transcribed_pseudogene	NR_027335	0.00276777	0.0642117	0.00251372	0.0574446	0.873062	Brain_Cerebellar_Hemisphere
CGS01	Basal cell carcinoma	CASP10	protein_coding	NM_032976	2.4415e-06	1.17319e-06	0.0860154	0.0404584	0.873523	Nerve_Tibial
CGS01	Basal cell carcinoma	DEF8	protein_coding	NM_001242821	8.80685e-09	5.39891e-10	0.118982	0.00641941	0.874599	Whole_Blood
CGS01	Basal cell carcinoma	ZNF276	protein_coding	NM_152287	8.6975e-09	8.60518e-10	0.112794	0.0102827	0.876924	Stomach
CGS01	Basal cell carcinoma	CASP8	protein_coding	XM_005246887	1.18744e-10	1.67765e-10	0.0503632	0.0702757	0.879361	Whole_Blood
CGS01	Basal cell carcinoma	CASP8	protein_coding	XM_006712789	1.11088e-10	1.51459e-10	0.0471162	0.0633495	0.889534	Whole_Blood
CGS01	Basal cell carcinoma	CASP8	protein_coding	NM_033355	4.0156e-11	1.75664e-10	0.0170265	0.0735737	0.9094	Whole_Blood
CGS01	Basal cell carcinoma	CASP8	protein_coding	NM_001080124	3.59218e-11	1.66618e-10	0.0152312	0.0697325	0.915036	Whole_Blood
CGS01	Basal cell carcinoma	NOX4	protein_coding	NM_001291929	5.07367e-06	3.5772e-05	0.00672839	0.0464918	0.946739	Artery_Tibial
CGS01	Basal cell carcinoma	URAHP	transcribed_pseudogene	NR_027335	0.00838649	0.0170462	0.00612092	0.0114843	0.956962	Pituitary
CGS01	Basal cell carcinoma	NOX4	protein_coding	NM_001291929	5.93604e-07	2.68844e-05	0.000740445	0.0325682	0.966664	Artery_Aorta
CGS01	Basal cell carcinoma	TRAK2	protein_coding	XM_011511690	2.8774e-07	5.36962e-07	0.0101319	0.0179355	0.971932	Cells_Cultured_fibroblasts
CGS02	Breast	PIP4P1	protein_coding	XM_024449739	0.000224953	4.67082e-06	0.242086	0.00427316	0.753411	Muscle_Skeletal
CGS02	Breast	COL20A1	protein_coding	XM_011528939	0.000259427	1.22235e-06	0.238903	0.000365172	0.760472	Brain_Frontal_Cortex_BA9
CGS02	Breast	TRMT6	protein_coding	NM_015939	1.87882e-21	1.51246e-22	0.222244	0.0171301	0.760626	Artery_Tibial
CGS02	Breast	SMU1	protein_coding	NM_018225	0.00159182	0.000306863	0.193655	0.0365641	0.767882	Adrenal_Gland
CGS02	Breast	PIP4P1	protein_coding	NM_001100814	0.000208623	5.29258e-06	0.224512	0.00492533	0.770349	Muscle_Skeletal
CGS02	Breast	RPAIN	protein_coding	NM_001160246	9.14814e-05	2.22949e-05	0.184074	0.0440889	0.771723	Ovary
CGS02	Breast	RPAIN	protein_coding	XR_001752663	9.14814e-05	2.22949e-05	0.184074	0.0440889	0.771723	Ovary
CGS02	Breast	DHX33	protein_coding	XM_017024877	9.25709e-05	1.79747e-05	0.186503	0.0354359	0.77795	Breast_Mammary_Tissue
CGS02	Breast	TRMT6	protein_coding	XM_017027875	8.33181e-05	5.14934e-06	0.209758	0.0121858	0.777968	Vagina
CGS02	Breast	POMGNT1	protein_coding	XM_006710755	0.000439299	0.000137123	0.168957	0.0519599	0.778507	Breast_Mammary_Tissue
CGS02	Breast	TLK1	protein_coding	NM_001136555	8.00879e-15	3.97876e-15	0.147869	0.0726816	0.77945	Liver
CGS02	Breast	YEATS2-AS1	lncRNA	NR_046727	0.138311	0.0235374	0.050785	0.00786292	0.779504	Lung
CGS02	Breast	MYCBP	protein_coding	NR_037632	0.160068	0.0189161	0.0370792	0.00360151	0.780335	Thyroid
CGS02	Breast	RPL28	protein_coding	NM_000991	0.124974	0.0582581	0.0242782	0.0105356	0.781954	Muscle_Skeletal
CGS02	Breast	KDELR3	protein_coding	NM_016657	1.23402e-08	3.60015e-09	0.167837	0.0481809	0.783982	Adipose_Visceral_Omentum
CGS02	Breast	KDELR3	protein_coding	NM_016657	5.48512e-09	3.20046e-09	0.134199	0.0775139	0.788288	Testis
CGS02	Breast	ABCC5	protein_coding	XM_017005492	0.00118665	5.25129e-05	0.202297	0.00816394	0.7883	Esophagus_Mucosa
CGS02	Breast	MYCBP	protein_coding	NM_012333	0.153403	0.0190883	0.0355353	0.00363338	0.78834	Thyroid
CGS02	Breast	TRMT6	protein_coding	NM_015939	1.65342e-21	1.41564e-22	0.195582	0.015957	0.788461	Skin_Sun_Exposed_Lower_leg
CGS02	Breast	CSNK2B_6	protein_coding	NM_001282385	5.8186e-06	1.07938e-07	0.207531	0.0030604	0.789403	Pancreas
CGS02	Breast	LST1_7	protein_coding	NR_029462	3.33168e-09	1.29628e-10	0.203088	0.0071119	0.789801	Skin_Sun_Exposed_Lower_leg
CGS02	Breast	POMGNT1	protein_coding	NM_001290129	0.000405506	0.000140832	0.15596	0.0533748	0.790119	Breast_Mammary_Tissue
CGS02	Breast	C2CD4C	protein_coding	XM_011527694	5.52307e-05	5.65227e-07	0.206478	0.00132093	0.792146	Brain_Frontal_Cortex_BA9
CGS02	Breast	MCM8	protein_coding	XM_017028105	2.00168e-05	9.99744e-06	0.134863	0.066559	0.798548	Colon_Sigmoid
CGS02	Breast	SMU1	protein_coding	NM_018225	0.0015266	0.000112647	0.185561	0.0128926	0.799907	Brain_Anterior_cingulate_cortex_BA24
CGS02	Breast	ARID3A	protein_coding	NM_005224	0.000101574	2.54856e-06	0.195717	0.00411061	0.800069	Lung
CGS02	Breast	LST1_7	protein_coding	NM_205838	4.48276e-11	1.84847e-12	0.18833	0.00696108	0.804709	Artery_Coronary
CGS02	Breast	LST1_7	protein_coding	XM_006715210	4.48276e-11	1.84847e-12	0.18833	0.00696108	0.804709	Artery_Coronary
CGS02	Breast	TRMT6	protein_coding	NM_001281467	7.06713e-05	4.63005e-06	0.183212	0.0111977	0.805515	Vagina
CGS02	Breast	RPL28	protein_coding	NM_001136135	0.0559059	0.00121285	0.133982	0.00209986	0.806799	Whole_Blood
CGS02	Breast	ARID3A	protein_coding	XM_024451407	9.78049e-05	2.46942e-06	0.188455	0.00395069	0.807494	Lung
CGS02	Breast	ARID3A	protein_coding	XM_005259513	9.76098e-05	2.46058e-06	0.188079	0.00393327	0.807888	Lung
CGS02	Breast	FNDC4	protein_coding	NM_022823	0.000350141	5.40884e-06	0.186372	0.0020678	0.811205	Brain_Cerebellum
CGS02	Breast	GPANK1_6	protein_coding	NM_033177	1.88144e-15	4.4322e-16	0.152827	0.0351903	0.811983	Prostate
CGS02	Breast	PIP4P1	protein_coding	XM_024449739	6.96661e-05	8.92272e-07	0.18196	0.00151406	0.816455	Nerve_Tibial
CGS02	Breast	STX6	protein_coding	XM_017000007	1.12274e-05	8.99615e-07	0.169064	0.0127284	0.818195	Cells_Cultured_fibroblasts
CGS02	Breast	KMT5C	protein_coding	NM_032701	6.85281e-09	1.72352e-10	0.177613	0.00364832	0.818739	Colon_Transverse
CGS02	Breast	SMU1	protein_coding	XM_005251503	0.00127621	0.00020455	0.155042	0.0240305	0.819447	Brain_Nucleus_accumbens_basal_ganglia
CGS02	Breast	SMU1	protein_coding	NM_018225	0.00109463	0.000379459	0.133221	0.0453619	0.819943	Brain_Nucleus_accumbens_basal_ganglia
CGS02	Breast	DNAJA1	protein_coding	NM_001314039	0.00134683	0.000132769	0.162953	0.0152433	0.820325	Vagina
CGS02	Breast	RPAIN	protein_coding	NM_001160246	7.93689e-05	9.53989e-06	0.159592	0.0183605	0.821959	Brain_Cerebellar_Hemisphere
CGS02	Breast	RPAIN	protein_coding	XR_001752663	7.93689e-05	9.53989e-06	0.159592	0.0183605	0.821959	Brain_Cerebellar_Hemisphere
CGS02	Breast	CSNK2B_6	protein_coding	NM_001282385	3.64329e-11	6.64937e-12	0.150942	0.026726	0.822332	Artery_Aorta
CGS02	Breast	NSUN4	protein_coding	NM_199044	0.000226968	0.00023258	0.0872939	0.0886285	0.823618	Brain_Anterior_cingulate_cortex_BA24
CGS02	Breast	GPANK1_6	protein_coding	NM_001199240	1.73681e-15	4.38014e-16	0.141079	0.0347552	0.824166	Prostate
CGS02	Breast	GSPT1	protein_coding	NM_002094	4.78155e-10	6.93163e-11	0.152631	0.0213003	0.826068	Adipose_Subcutaneous
CGS02	Breast	TLK1	protein_coding	NM_001136555	5.29829e-15	3.98063e-15	0.097824	0.0726662	0.82951	Pituitary
CGS02	Breast	DIDO1	protein_coding	NM_033081	1.35561e-05	1.02105e-06	0.156537	0.010958	0.832491	Thyroid
CGS02	Breast	DIDO1	protein_coding	XM_011528508	1.35561e-05	1.02105e-06	0.156537	0.010958	0.832491	Thyroid
CGS02	Breast	SRD5A1	protein_coding	NM_001324322	0.101202	0.00891178	0.0526317	0.00380125	0.833453	Brain_Nucleus_accumbens_basal_ganglia
CGS02	Breast	PIP4P1	protein_coding	NM_001100814	6.08888e-05	1.0823e-06	0.15908	0.00198878	0.83887	Nerve_Tibial
CGS02	Breast	LOC105378662	lncRNA	XR_001737994	0.0029266	0.000796163	0.124196	0.0329477	0.839133	Cells_Cultured_fibroblasts
CGS02	Breast	LST1_7	protein_coding	NR_029462	3.51157e-11	2.15527e-12	0.147434	0.00820459	0.844362	Brain_Putamen_basal_ganglia
CGS02	Breast	MCM8	protein_coding	NM_032485	1.31545e-05	9.94874e-06	0.0886304	0.066186	0.845161	Cells_EBV-transformed_lymphocytes
CGS02	Breast	TLK1	protein_coding	NM_001136555	3.93022e-15	4.30426e-15	0.0725648	0.078622	0.848813	Brain_Caudate_basal_ganglia
CGS02	Breast	RPL28	protein_coding	NM_001136135	8.43285e-08	1.89213e-09	0.144796	0.00239608	0.852807	Stomach
CGS02	Breast	C16orf72	protein_coding	XM_011522462	0.032114	0.000739439	0.110824	0.00169715	0.854626	Artery_Tibial
CGS02	Breast	GPANK1_6	protein_coding	NM_001199240	1.04024e-15	7.15634e-16	0.0844929	0.0572689	0.858238	Minor_Salivary_Gland
CGS02	Breast	GPANK1_6	protein_coding	NM_033177	1.04024e-15	7.15634e-16	0.0844929	0.0572689	0.858238	Minor_Salivary_Gland
CGS02	Breast	LST1_7	protein_coding	NM_205838	3.02609e-11	2.13191e-12	0.127129	0.00809155	0.86478	Adipose_Visceral_Omentum
CGS02	Breast	LST1_7	protein_coding	XM_006715210	3.02609e-11	2.13191e-12	0.127129	0.00809155	0.86478	Adipose_Visceral_Omentum
CGS02	Breast	MYCBP	protein_coding	NR_037632	1.83901e-15	1.44785e-16	0.125504	0.00901547	0.86548	Esophagus_Muscularis
CGS02	Breast	SMU1	protein_coding	NM_018225	0.000655105	0.000423554	0.0797472	0.0506916	0.868483	Brain_Hypothalamus
CGS02	Breast	STX6	protein_coding	NM_001286210	6.81461e-06	1.84475e-06	0.102616	0.0269081	0.870467	Esophagus_Mucosa
CGS02	Breast	MCM8	protein_coding	XM_017028105	2.35045e-05	2.53883e-06	0.11489	0.0115362	0.873548	Small_Intestine_Terminal_Ileum
CGS02	Breast	MYCBP	protein_coding	NM_012333	1.69248e-15	1.52869e-16	0.115504	0.00955773	0.874938	Esophagus_Muscularis
CGS02	Breast	TCF19_6	protein_coding	NM_001077511	0.00230076	0.000288341	0.109279	0.0128199	0.875312	Prostate
CGS02	Breast	CSNK2B_6	protein_coding	NM_001282385	2.42515e-06	1.04896e-06	0.0864965	0.0365355	0.876965	Nerve_Tibial
CGS02	Breast	STX6	protein_coding	NM_005819	6.38723e-06	1.78242e-06	0.0961803	0.0259622	0.877849	Esophagus_Mucosa
CGS02	Breast	CSNK2B_6	protein_coding	NM_001282385	3.12156e-06	2.10763e-07	0.111336	0.0066352	0.882025	Breast_Mammary_Tissue
CGS02	Breast	RUNDC1	protein_coding	NM_173079	2.9036e-07	6.6758e-07	0.0356458	0.0810716	0.883282	Skin_Sun_Exposed_Lower_leg
CGS02	Breast	NSUN4	protein_coding	NM_199044	6.80949e-05	0.000233568	0.0261896	0.088947	0.884562	Colon_Sigmoid
CGS02	Breast	SMU1	protein_coding	NM_018225	0.000186738	0.000748094	0.0227281	0.090165	0.886172	Brain_Spinal_cord_cervical_c-1
CGS02	Breast	TLK1	protein_coding	NM_001136555	3.37776e-15	2.75631e-15	0.0623647	0.0500029	0.887632	Cells_Cultured_fibroblasts
CGS02	Breast	KIAA1614	protein_coding	NM_020950	6.40853e-06	7.91922e-07	0.0960127	0.0109716	0.893009	Artery_Tibial
CGS02	Breast	RPAIN	protein_coding	NM_001160246	4.1773e-05	1.06858e-05	0.084177	0.0206379	0.895133	Prostate
CGS02	Breast	RPAIN	protein_coding	XR_001752663	4.1773e-05	1.06858e-05	0.084177	0.0206379	0.895133	Prostate
CGS02	Breast	HSPBP1	protein_coding	XM_005258701	3.28099e-06	5.90123e-08	0.102185	0.000941036	0.896871	Esophagus_Mucosa
CGS02	Breast	RPAIN	protein_coding	NM_001160246	4.01421e-05	1.42583e-05	0.0744174	0.0255328	0.899995	Brain_Hypothalamus
CGS02	Breast	RPAIN	protein_coding	XR_001752663	4.01421e-05	1.42583e-05	0.0744174	0.0255328	0.899995	Brain_Hypothalamus
CGS02	Breast	SPPL3	protein_coding	NM_139015	0.000694474	0.000896341	0.0423033	0.0536975	0.902408	Prostate
CGS02	Breast	TLK1	protein_coding	NM_001136555	2.79894e-15	2.49408e-15	0.0516777	0.0451458	0.903177	Colon_Transverse
CGS02	Breast	HSPBP1	protein_coding	NM_001297600	3.05313e-06	5.97989e-08	0.0950881	0.000958455	0.90395	Esophagus_Mucosa
CGS02	Breast	RUNDC1	protein_coding	NM_173079	1.67923e-07	6.13927e-07	0.0206149	0.0744633	0.904921	Adipose_Subcutaneous
CGS02	Breast	HSPBP1	protein_coding	XM_024451437	2.96501e-06	5.43689e-08	0.0923436	0.000786426	0.906867	Esophagus_Mucosa
CGS02	Breast	SMU1	protein_coding	NM_018225	1.42475e-05	0.000747245	0.00173442	0.0900582	0.907446	Colon_Transverse
CGS02	Breast	NSUN4	protein_coding	NM_199044	1.61825e-05	0.00022391	0.00622388	0.0852088	0.908327	Brain_Frontal_Cortex_BA9
CGS02	Breast	MCM8	protein_coding	XM_017028105	3.96029e-06	9.4336e-06	0.0266826	0.0626487	0.910655	Esophagus_Muscularis
CGS02	Breast	RUNDC1	protein_coding	NM_173079	1.48153e-08	7.20048e-07	0.00181878	0.0874854	0.910695	Esophagus_Mucosa
CGS02	Breast	NSUN4	protein_coding	NM_199044	1.52667e-10	0.000231092	5.87194e-08	0.087972	0.911797	Esophagus_Muscularis
CGS02	Breast	LRRC41	protein_coding	NM_006369	0.000265994	2.01477e-05	0.0813195	0.00524641	0.913148	Prostate
CGS02	Breast	SMU1	protein_coding	XM_005251503	0.000445049	0.000268481	0.0539053	0.0316052	0.913776	Esophagus_Muscularis
CGS02	Breast	KDELR3	protein_coding	NM_016657	4.50913e-11	3.41835e-09	0.00111444	0.0835697	0.915316	Artery_Aorta
CGS02	Breast	SMU1	protein_coding	NM_018225	2.90882e-07	0.000695146	3.54096e-05	0.0837059	0.915563	Heart_Left_Ventricle
CGS02	Breast	HSPBP1	protein_coding	XM_017026544	2.65946e-06	6.15886e-08	0.0828277	0.00100198	0.916168	Esophagus_Mucosa
CGS02	Breast	RPAIN	protein_coding	NM_001160246	3.15816e-05	1.02894e-05	0.0635031	0.0197729	0.916682	Brain_Nucleus_accumbens_basal_ganglia
CGS02	Breast	RPAIN	protein_coding	XR_001752663	3.15816e-05	1.02894e-05	0.0635031	0.0197729	0.916682	Brain_Nucleus_accumbens_basal_ganglia
CGS02	Breast	RUNDC1	protein_coding	NM_173079	1.57665e-07	5.20665e-07	0.0193556	0.0630013	0.917642	Skin_Not_Sun_Exposed_Suprapubic
CGS02	Breast	RPAIN	protein_coding	NM_001160246	4.08995e-06	3.70729e-05	0.00826135	0.0739663	0.917731	Vagina
CGS02	Breast	RPAIN	protein_coding	XR_001752663	4.08995e-06	3.70729e-05	0.00826135	0.0739663	0.917731	Vagina
CGS02	Breast	STX6	protein_coding	XM_017000007	3.30552e-06	2.16567e-06	0.0497867	0.0317002	0.918508	Artery_Tibial
CGS02	Breast	GID8	protein_coding	NM_017896	0.0196172	0.00306783	0.0514217	0.0071228	0.918771	Adipose_Subcutaneous
CGS02	Breast	TLK1	protein_coding	NM_001136555	1.94791e-15	2.49915e-15	0.0359648	0.0452238	0.918811	Stomach
CGS02	Breast	SMU1	protein_coding	NM_018225	0.000406234	0.000261268	0.0494509	0.0308852	0.918996	Brain_Cortex
CGS02	Breast	FANCI	protein_coding	NM_018193	3.35393e-15	5.24235e-15	0.0312701	0.0479559	0.920774	Brain_Cerebellum
CGS02	Breast	TLK1	protein_coding	NM_001136555	1.22083e-15	3.06854e-15	0.0225405	0.0557337	0.921726	Esophagus_Gastroesophageal_Junction
CGS02	Breast	RPAIN	protein_coding	NM_001160246	2.77186e-05	1.15156e-05	0.0557354	0.0222332	0.921992	Brain_Hippocampus
CGS02	Breast	RPAIN	protein_coding	XR_001752663	2.77186e-05	1.15156e-05	0.0557354	0.0222332	0.921992	Brain_Hippocampus
CGS02	Breast	HELQ	protein_coding	NM_001297759	1.24475e-17	5.08538e-18	0.0558073	0.0218775	0.922315	Brain_Spinal_cord_cervical_c-1
CGS02	Breast	MYCBP	protein_coding	NR_037632	9.95564e-16	1.54401e-16	0.0679427	0.00961471	0.922443	Small_Intestine_Terminal_Ileum
CGS02	Breast	MYCBP	protein_coding	NM_012333	9.91009e-16	1.55328e-16	0.0676319	0.00967772	0.92269	Small_Intestine_Terminal_Ileum
CGS02	Breast	RPAIN	protein_coding	NM_001160246	2.55439e-05	1.20794e-05	0.0513627	0.0233635	0.925236	Brain_Amygdala
CGS02	Breast	RPAIN	protein_coding	XR_001752663	2.55439e-05	1.20794e-05	0.0513627	0.0233635	0.925236	Brain_Amygdala
CGS02	Breast	RPAIN	protein_coding	NM_001160246	6.44227e-12	3.71219e-05	1.30453e-08	0.0742444	0.925718	Stomach
CGS02	Breast	RPAIN	protein_coding	XR_001752663	6.44227e-12	3.71219e-05	1.30453e-08	0.0742444	0.925718	Stomach
CGS02	Breast	SMU1	protein_coding	NM_018225	9.21974e-06	0.000576264	0.00112235	0.0692214	0.929071	Stomach
CGS02	Breast	NSUN4	protein_coding	NM_199044	4.45577e-06	0.00017863	0.00171374	0.0677725	0.930331	Brain_Hypothalamus
CGS02	Breast	LST1_7	protein_coding	NR_029462	1.43765e-11	2.15574e-12	0.0604375	0.00813111	0.931431	Adipose_Visceral_Omentum
CGS02	Breast	DNAJA1	protein_coding	NM_001314039	0.000325283	0.000236699	0.039572	0.0278634	0.932003	Cells_EBV-transformed_lymphocytes
CGS02	Breast	KDELR3	protein_coding	NM_016657	3.2158e-11	2.65627e-09	0.000794789	0.0647156	0.93449	Adipose_Subcutaneous
CGS02	Breast	TLK1	protein_coding	NM_001136555	1.55095e-19	3.55325e-15	2.86357e-06	0.0646693	0.935328	Skin_Sun_Exposed_Lower_leg
CGS02	Breast	RPAIN	protein_coding	NM_001160246	1.2949e-05	1.90511e-05	0.0253438	0.0363485	0.938276	Uterus
CGS02	Breast	RPAIN	protein_coding	XR_001752663	1.2949e-05	1.90511e-05	0.0253438	0.0363485	0.938276	Uterus
CGS02	Breast	RPAIN	protein_coding	NM_001160246	2.65673e-15	3.07659e-05	5.37976e-12	0.0613611	0.938608	Thyroid
CGS02	Breast	RPAIN	protein_coding	XR_001752663	2.65673e-15	3.07659e-05	5.37976e-12	0.0613611	0.938608	Thyroid
CGS02	Breast	DNAJA1	protein_coding	NM_001314039	0.000283537	0.000223536	0.0343671	0.0261555	0.93897	Liver
CGS02	Breast	TLK1	protein_coding	NM_001136555	4.66526e-16	2.8645e-15	0.00861361	0.0519487	0.939438	Skin_Not_Sun_Exposed_Suprapubic
CGS02	Breast	MCM8	protein_coding	NM_032485	5.50997e-07	8.51729e-06	0.00371233	0.0564453	0.939833	Esophagus_Mucosa
CGS02	Breast	KDELR3	protein_coding	NM_016657	5.69667e-48	2.46039e-09	1.40794e-40	0.0598689	0.940131	Cells_Cultured_fibroblasts
CGS02	Breast	RPAIN	protein_coding	NM_001160246	1.397e-06	2.8294e-05	0.00282675	0.0563104	0.940833	Cells_EBV-transformed_lymphocytes
CGS02	Breast	RPAIN	protein_coding	XR_001752663	1.397e-06	2.8294e-05	0.00282675	0.0563104	0.940833	Cells_EBV-transformed_lymphocytes
CGS02	Breast	MCM8	protein_coding	NM_032485	2.07728e-08	8.82506e-06	0.00013996	0.0585191	0.941332	Muscle_Skeletal
CGS02	Breast	TLK1	protein_coding	NM_001136555	6.82406e-16	2.53115e-15	0.0125995	0.0457917	0.941609	Testis
CGS02	Breast	RPAIN	protein_coding	NM_001160246	1.37551e-05	1.53142e-05	0.0276814	0.0298766	0.942413	Brain_Anterior_cingulate_cortex_BA24
CGS02	Breast	RPAIN	protein_coding	XR_001752663	1.37551e-05	1.53142e-05	0.0276814	0.0298766	0.942413	Brain_Anterior_cingulate_cortex_BA24
CGS02	Breast	RPAIN	protein_coding	NM_001160246	1.55135e-16	2.76148e-05	3.14143e-13	0.0549738	0.944999	Adipose_Subcutaneous
CGS02	Breast	RPAIN	protein_coding	XR_001752663	1.55135e-16	2.76148e-05	3.14143e-13	0.0549738	0.944999	Adipose_Subcutaneous
CGS02	Breast	SMU1	protein_coding	XM_005251503	7.75374e-05	0.000371629	0.00943594	0.0442796	0.945835	Thyroid
CGS02	Breast	RPAIN	protein_coding	NM_001160246	1.27927e-05	1.45038e-05	0.0257232	0.0282178	0.946032	Brain_Frontal_Cortex_BA9
CGS02	Breast	RPAIN	protein_coding	XR_001752663	1.27927e-05	1.45038e-05	0.0257232	0.0282178	0.946032	Brain_Frontal_Cortex_BA9
CGS02	Breast	CSNK2B_6	protein_coding	NM_001282385	3.09815e-07	1.22386e-06	0.0110502	0.0427054	0.946243	Artery_Tibial
CGS02	Breast	TLK1	protein_coding	NM_001136555	4.33395e-20	2.94298e-15	8.0019e-07	0.0533905	0.946609	Thyroid
CGS02	Breast	CSNK2B_6	protein_coding	NM_001282385	6.08472e-14	1.28444e-11	0.000255468	0.0529805	0.946764	Stomach
CGS02	Breast	TLK1	protein_coding	NM_001136555	3.44821e-16	2.56002e-15	0.00635722	0.0462499	0.947393	Esophagus_Mucosa
CGS02	Breast	STX6	protein_coding	NM_005819	1.26719e-06	2.1074e-06	0.0190859	0.0307908	0.95012	Skin_Sun_Exposed_Lower_leg
CGS02	Breast	GID8	protein_coding	NM_017896	0.00144028	0.00891801	0.00561824	0.0338373	0.950186	Cells_Cultured_fibroblasts
CGS02	Breast	MCM8	protein_coding	XM_017028105	3.94292e-07	7.06275e-06	0.00265661	0.0466359	0.9507	Esophagus_Mucosa
CGS02	Breast	DNAJA1	protein_coding	NM_001314039	8.18846e-08	0.000399858	9.96814e-06	0.0477245	0.951866	Whole_Blood
CGS02	Breast	RPAIN	protein_coding	NM_001160246	4.89212e-13	2.41334e-05	9.89894e-10	0.0478805	0.952095	Breast_Mammary_Tissue
CGS02	Breast	RPAIN	protein_coding	XR_001752663	4.89212e-13	2.41334e-05	9.89894e-10	0.0478805	0.952095	Breast_Mammary_Tissue
CGS02	Breast	STX6	protein_coding	NM_005819	1.31208e-06	1.92836e-06	0.0197621	0.0280922	0.952142	Artery_Tibial
CGS02	Breast	STX6	protein_coding	NM_001286210	1.27739e-06	1.94831e-06	0.0192396	0.0283925	0.952365	Skin_Sun_Exposed_Lower_leg
CGS02	Breast	TLK1	protein_coding	NM_001136555	1.56306e-18	2.6128e-15	2.88593e-05	0.0472883	0.952683	Adipose_Subcutaneous
CGS02	Breast	STX6	protein_coding	NM_001286210	1.22161e-06	1.97874e-06	0.0183994	0.0288504	0.952747	Artery_Tibial
CGS02	Breast	CRLS1	protein_coding	XR_001754297	5.7695e-06	2.09022e-06	0.0348975	0.0116896	0.953405	Brain_Substantia_nigra
CGS02	Breast	SMU1	protein_coding	NM_018225	0.00015161	0.000232247	0.0184552	0.0273171	0.953844	Artery_Coronary
CGS02	Breast	RPAIN	protein_coding	NM_001160246	1.53107e-05	7.97461e-06	0.0308137	0.0150954	0.954068	Pituitary
CGS02	Breast	RPAIN	protein_coding	XR_001752663	1.53107e-05	7.97461e-06	0.0308137	0.0150954	0.954068	Pituitary
CGS02	Breast	RPAIN	protein_coding	NM_001160246	1.9117e-15	2.30453e-05	3.87112e-12	0.0457117	0.954265	Artery_Tibial
CGS02	Breast	RPAIN	protein_coding	XR_001752663	1.9117e-15	2.30453e-05	3.87112e-12	0.0457117	0.954265	Artery_Tibial
CGS02	Breast	RPAIN	protein_coding	NM_001160246	8.2015e-07	2.22515e-05	0.00165106	0.0438404	0.954485	Small_Intestine_Terminal_Ileum
CGS02	Breast	RPAIN	protein_coding	XR_001752663	8.2015e-07	2.22515e-05	0.00165106	0.0438404	0.954485	Small_Intestine_Terminal_Ileum
CGS02	Breast	SPPL3	protein_coding	NM_139015	4.20655e-08	0.000747135	2.56463e-06	0.0445963	0.954654	Esophagus_Gastroesophageal_Junction
CGS02	Breast	TLK1	protein_coding	NM_001136555	1.2735e-17	2.4316e-15	0.00023513	0.0439395	0.955825	Nerve_Tibial
CGS02	Breast	TLK1	protein_coding	NM_001136555	5.99906e-17	2.32206e-15	0.00110762	0.041916	0.956976	Esophagus_Muscularis
CGS02	Breast	RPAIN	protein_coding	NM_001160246	7.49195e-06	1.31808e-05	0.0150794	0.0255703	0.95933	Brain_Putamen_basal_ganglia
CGS02	Breast	RPAIN	protein_coding	XR_001752663	7.49195e-06	1.31808e-05	0.0150794	0.0255703	0.95933	Brain_Putamen_basal_ganglia
CGS02	Breast	STX6	protein_coding	NM_005819	1.89211e-06	8.69245e-07	0.0284919	0.0121299	0.959375	Cells_Cultured_fibroblasts
CGS02	Breast	RPAIN	protein_coding	NM_001160246	6.46407e-07	1.96413e-05	0.00130886	0.0388103	0.959861	Pancreas
CGS02	Breast	RPAIN	protein_coding	XR_001752663	6.46407e-07	1.96413e-05	0.00130886	0.0388103	0.959861	Pancreas
CGS02	Breast	NSUN4	protein_coding	NM_199044	5.54962e-05	4.96587e-05	0.0213441	0.0181386	0.960412	Adipose_Visceral_Omentum
CGS02	Breast	RPAIN	protein_coding	NM_001160246	2.26226e-06	1.75818e-05	0.00457756	0.0346149	0.960788	Artery_Coronary
CGS02	Breast	RPAIN	protein_coding	XR_001752663	2.26226e-06	1.75818e-05	0.00457756	0.0346149	0.960788	Artery_Coronary
CGS02	Breast	RPAIN	protein_coding	NM_001160246	3.12973e-10	1.97121e-05	6.33755e-07	0.0389551	0.961025	Testis
CGS02	Breast	RPAIN	protein_coding	XR_001752663	3.12973e-10	1.97121e-05	6.33755e-07	0.0389551	0.961025	Testis
CGS02	Breast	RPAIN	protein_coding	NM_001160246	2.80738e-08	1.91661e-05	5.65124e-05	0.0376189	0.962305	Liver
CGS02	Breast	RPAIN	protein_coding	XR_001752663	2.80738e-08	1.91661e-05	5.65124e-05	0.0376189	0.962305	Liver
CGS02	Breast	RPAIN	protein_coding	NM_001160246	5.35821e-08	1.89831e-05	0.000108501	0.0374774	0.962395	Adrenal_Gland
CGS02	Breast	RPAIN	protein_coding	XR_001752663	5.35821e-08	1.89831e-05	0.000108501	0.0374774	0.962395	Adrenal_Gland
CGS02	Breast	STX6	protein_coding	NM_001286210	1.69116e-06	8.67105e-07	0.0254659	0.0120946	0.962437	Cells_Cultured_fibroblasts
CGS02	Breast	MYCBP	protein_coding	NR_037632	5.73332e-17	4.90525e-16	0.00391274	0.0325126	0.963575	Cells_Cultured_fibroblasts
CGS02	Breast	TRMT6	protein_coding	NM_015939	1.2712e-22	1.80265e-22	0.015037	0.0203587	0.964604	Brain_Cerebellum
CGS02	Breast	RPAIN	protein_coding	NM_001160246	3.01162e-07	1.72807e-05	0.000606275	0.0338226	0.965554	Brain_Caudate_basal_ganglia
CGS02	Breast	RPAIN	protein_coding	XR_001752663	3.01162e-07	1.72807e-05	0.000606275	0.0338226	0.965554	Brain_Caudate_basal_ganglia
CGS02	Breast	C16orf72	protein_coding	XM_011522462	0.00728817	0.000573896	0.0253559	0.00103086	0.965751	Adipose_Subcutaneous
CGS02	Breast	RPAIN	protein_coding	NM_001160246	9.07717e-07	1.60956e-05	0.00182689	0.0314276	0.966728	Brain_Cerebellum
CGS02	Breast	RPAIN	protein_coding	XR_001752663	9.07717e-07	1.60956e-05	0.00182689	0.0314276	0.966728	Brain_Cerebellum
CGS02	Breast	CRLS1	protein_coding	NM_001323562	3.30574e-06	2.04988e-06	0.0205447	0.0117721	0.967678	Brain_Substantia_nigra
CGS02	Breast	DNAJA1	protein_coding	NM_001314039	7.17278e-07	0.000268636	8.73141e-05	0.0317331	0.96791	Brain_Putamen_basal_ganglia
CGS02	Breast	CRLS1	protein_coding	XR_001754297	1.11981e-18	4.09222e-06	9.03064e-15	0.0320336	0.967962	Artery_Coronary
CGS02	Breast	MYCBP	protein_coding	NM_012333	3.3769e-17	4.28025e-16	0.00230458	0.0282414	0.969454	Cells_Cultured_fibroblasts
CGS02	Breast	DNAJA1	protein_coding	NM_001314039	7.0343e-05	0.000181512	0.00856174	0.0211225	0.970064	Brain_Spinal_cord_cervical_c-1
CGS02	Breast	CRLS1	protein_coding	NM_001323562	1.33338e-18	4.24817e-06	9.56981e-15	0.0295191	0.970477	Artery_Coronary
CGS02	Breast	RPAIN	protein_coding	NM_001160246	1.87452e-07	1.46132e-05	0.000379579	0.0286199	0.970986	Colon_Transverse
CGS02	Breast	RPAIN	protein_coding	XR_001752663	1.87452e-07	1.46132e-05	0.000379579	0.0286199	0.970986	Colon_Transverse
CGS02	Breast	SMU1	protein_coding	NM_018225	0.000102822	0.000141117	0.0125167	0.0162073	0.971032	Brain_Cerebellum
CGS02	Breast	RPAIN	protein_coding	NM_001160246	5.60704e-06	1.00626e-05	0.0105266	0.0179199	0.971538	Whole_Blood
CGS02	Breast	RPAIN	protein_coding	XR_001752663	5.60704e-06	1.00626e-05	0.0105266	0.0179199	0.971538	Whole_Blood
CGS02	Breast	DNAJA1	protein_coding	NM_001314039	0.000101818	0.000134315	0.0123873	0.0153689	0.972008	Brain_Amygdala
CGS02	Breast	MCM8	protein_coding	XM_017028105	4.74737e-07	3.41507e-06	0.00320095	0.0220516	0.974744	Adipose_Subcutaneous
CGS02	Breast	GPANK1_6	protein_coding	NM_001199240	8.98972e-18	3.0931e-16	0.000730224	0.0241497	0.97512	Small_Intestine_Terminal_Ileum
CGS02	Breast	GPANK1_6	protein_coding	NM_033177	8.98972e-18	3.0931e-16	0.000730224	0.0241497	0.97512	Small_Intestine_Terminal_Ileum
CGS02	Breast	RPAIN	protein_coding	NM_001160246	5.02834e-09	1.17508e-05	1.01816e-05	0.0228162	0.977162	Heart_Atrial_Appendage
CGS02	Breast	RPAIN	protein_coding	XR_001752663	5.02834e-09	1.17508e-05	1.01816e-05	0.0228162	0.977162	Heart_Atrial_Appendage
CGS02	Breast	RPAIN	protein_coding	NM_001160246	1.9373e-10	1.15602e-05	3.92294e-07	0.0224313	0.977557	Artery_Aorta
CGS02	Breast	RPAIN	protein_coding	XR_001752663	1.9373e-10	1.15602e-05	3.92294e-07	0.0224313	0.977557	Artery_Aorta
CGS02	Breast	RPAIN	protein_coding	NM_001160246	1.18525e-08	1.13101e-05	2.38854e-05	0.0218142	0.978151	Colon_Sigmoid
CGS02	Breast	RPAIN	protein_coding	XR_001752663	1.18525e-08	1.13101e-05	2.38854e-05	0.0218142	0.978151	Colon_Sigmoid
CGS02	Breast	DNAJA1	protein_coding	NM_001314039	3.67887e-07	0.000182093	4.47829e-05	0.0211877	0.978585	Adrenal_Gland
CGS02	Breast	RPAIN	protein_coding	NM_001160246	1.99086e-09	1.10151e-05	4.03115e-06	0.021325	0.97866	Esophagus_Gastroesophageal_Junction
CGS02	Breast	RPAIN	protein_coding	XR_001752663	1.99086e-09	1.10151e-05	4.03115e-06	0.021325	0.97866	Esophagus_Gastroesophageal_Junction
CGS02	Breast	RPAIN	protein_coding	NM_001160246	1.72127e-07	1.08146e-05	0.000346512	0.0207921	0.97885	Brain_Cortex
CGS02	Breast	RPAIN	protein_coding	XR_001752663	1.72127e-07	1.08146e-05	0.000346512	0.0207921	0.97885	Brain_Cortex
CGS02	Breast	MCM8	protein_coding	NM_032485	1.27563e-06	1.98327e-06	0.00859485	0.0123837	0.979018	Adipose_Subcutaneous
CGS02	Breast	SMU1	protein_coding	NM_018225	2.89178e-09	0.000175942	3.52028e-07	0.0204387	0.979385	Esophagus_Mucosa
CGS02	Breast	NSUN4	protein_coding	NM_199044	2.02324e-09	5.5621e-05	7.78185e-07	0.0204135	0.97953	Thyroid
CGS02	Breast	DNAJA1	protein_coding	NM_001314039	6.61532e-05	0.00010239	0.0080518	0.011482	0.980298	Minor_Salivary_Gland
CGS02	Breast	RPL28	protein_coding	NM_001136134	3.85639e-11	2.44096e-12	0.01909	0.000227645	0.980682	Adipose_Visceral_Omentum
CGS02	Breast	CRLS1	protein_coding	XR_001754297	2.80077e-07	1.84294e-06	0.00266172	0.0165337	0.980803	Brain_Amygdala
CGS02	Breast	CRLS1	protein_coding	XR_001754297	2.24803e-10	2.12741e-06	2.09744e-06	0.0188679	0.981128	Brain_Hypothalamus
CGS02	Breast	CRLS1	protein_coding	NM_001323562	9.63535e-11	2.12269e-06	8.98991e-07	0.0188238	0.981173	Brain_Hypothalamus
CGS02	Breast	CRLS1	protein_coding	NM_001323562	1.25399e-10	2.02452e-06	1.19174e-06	0.0182584	0.981738	Testis
CGS02	Breast	CRLS1	protein_coding	XR_001754297	2.69749e-10	2.01494e-06	2.56356e-06	0.0181672	0.981828	Testis
CGS02	Breast	CRLS1	protein_coding	NM_001323562	1.56363e-07	1.83955e-06	0.001486	0.0165002	0.982012	Brain_Amygdala
CGS02	Breast	DNAJA1	protein_coding	NM_001314039	2.37281e-05	0.00012582	0.00288787	0.0143305	0.982632	Uterus
CGS02	Breast	CRLS1	protein_coding	XR_001754297	4.26298e-07	1.8161e-06	0.00343779	0.0136627	0.982897	Brain_Putamen_basal_ganglia
CGS02	Breast	CRLS1	protein_coding	XR_001754297	3.63346e-11	1.65761e-06	3.91301e-07	0.0168683	0.98313	Brain_Frontal_Cortex_BA9
CGS02	Breast	DNAJA1	protein_coding	NM_001314039	1.29862e-06	0.000143909	0.000158078	0.0165345	0.983162	Brain_Hypothalamus
CGS02	Breast	CRLS1	protein_coding	NM_001323562	4.02375e-11	1.63996e-06	4.33334e-07	0.016678	0.98332	Brain_Frontal_Cortex_BA9
CGS02	Breast	CRLS1	protein_coding	NM_001323562	1.76757e-26	2.18482e-06	1.42545e-22	0.016636	0.983362	Whole_Blood
CGS02	Breast	DNAJA1	protein_coding	NM_001314039	1.94614e-07	0.000143133	2.36909e-05	0.0164406	0.983392	Brain_Substantia_nigra
CGS02	Breast	CRLS1	protein_coding	XR_001754297	1.5588e-26	2.16097e-06	1.25709e-22	0.0164435	0.983554	Whole_Blood
CGS02	Breast	CRLS1	protein_coding	XR_001754297	1.60217e-65	1.59597e-06	1.72545e-61	0.016204	0.983794	Cells_Cultured_fibroblasts
CGS02	Breast	CRLS1	protein_coding	NM_001323562	3.27922e-66	1.59346e-06	3.53155e-62	0.016177	0.983821	Cells_Cultured_fibroblasts
CGS02	Breast	DNAJA1	protein_coding	NM_001314039	3.8337e-06	0.000135972	0.000466674	0.015568	0.983826	Ovary
CGS02	Breast	CRLS1	protein_coding	XR_001754297	1.51821e-23	1.83075e-06	1.41652e-19	0.0160974	0.983901	Adrenal_Gland
CGS02	Breast	CRLS1	protein_coding	XR_001754297	6.64989e-98	1.82689e-06	6.20452e-94	0.0160614	0.983937	Adipose_Subcutaneous
CGS02	Breast	CRLS1	protein_coding	NM_001323562	1.23136e-97	1.82657e-06	1.14889e-93	0.0160584	0.98394	Adipose_Subcutaneous
CGS02	Breast	DNAJA1	protein_coding	NM_001314039	5.34237e-12	0.000135317	6.50367e-10	0.0154888	0.984376	Stomach
CGS02	Breast	CRLS1	protein_coding	NM_001323562	2.93656e-13	1.53866e-06	3.1625e-09	0.0155861	0.984412	Brain_Caudate_basal_ganglia
CGS02	Breast	CRLS1	protein_coding	NM_001323562	2.35567e-07	1.81913e-06	0.00189968	0.0136856	0.984413	Brain_Putamen_basal_ganglia
CGS02	Breast	CRLS1	protein_coding	XR_001754297	1.07276e-13	1.52624e-06	1.15529e-09	0.0154521	0.984546	Brain_Caudate_basal_ganglia
CGS02	Breast	DNAJA1	protein_coding	NM_001314039	4.42306e-19	0.000130336	5.38442e-17	0.0148816	0.984988	Lung
CGS02	Breast	CRLS1	protein_coding	XR_001754297	9.35257e-27	1.98131e-06	7.54234e-23	0.0149932	0.985005	Prostate
CGS02	Breast	DNAJA1	protein_coding	NM_001314039	4.93216e-09	0.000130096	6.00401e-07	0.0148518	0.985017	Brain_Anterior_cingulate_cortex_BA24
CGS02	Breast	CRLS1	protein_coding	XR_001754297	2.53362e-12	1.67761e-06	2.40785e-08	0.0149583	0.98504	Brain_Nucleus_accumbens_basal_ganglia
CGS02	Breast	DNAJA1	protein_coding	NM_001314039	1.06239e-07	0.000129512	1.29324e-05	0.0147802	0.985077	Brain_Hippocampus
CGS02	Breast	GPANK1_6	protein_coding	NM_001199240	2.31627e-17	1.70844e-16	0.00188138	0.0128915	0.985227	Pancreas
CGS02	Breast	GPANK1_6	protein_coding	NM_033177	2.31627e-17	1.70844e-16	0.00188138	0.0128915	0.985227	Pancreas
CGS02	Breast	DNAJA1	protein_coding	NM_001314039	1.70411e-07	0.000126686	2.07444e-05	0.0144362	0.985416	Brain_Nucleus_accumbens_basal_ganglia
CGS02	Breast	DNAJA1	protein_coding	NM_001314039	1.01517e-07	0.000126336	1.23578e-05	0.0143937	0.985468	Pancreas
CGS02	Breast	CRLS1	protein_coding	NM_001323562	1.01011e-12	1.63241e-06	9.59968e-09	0.0145283	0.98547	Brain_Nucleus_accumbens_basal_ganglia
CGS02	Breast	DNAJA1	protein_coding	NM_001314039	9.62128e-13	0.00012606	1.17124e-10	0.0143604	0.985514	Esophagus_Gastroesophageal_Junction
CGS02	Breast	CRLS1	protein_coding	NM_001323562	4.87109e-74	1.65751e-06	4.54485e-70	0.0144794	0.985519	Thyroid
CGS02	Breast	CRLS1	protein_coding	XR_001754297	4.52911e-57	1.65248e-06	4.22578e-53	0.0144325	0.985566	Esophagus_Muscularis
CGS02	Breast	DNAJA1	protein_coding	NM_001314039	3.19742e-13	0.000125623	3.89237e-11	0.0143071	0.985567	Heart_Atrial_Appendage
CGS02	Breast	DNAJA1	protein_coding	NM_001314039	3.88107e-27	0.000125504	4.72462e-25	0.0142926	0.985582	Esophagus_Muscularis
CGS02	Breast	DNAJA1	protein_coding	NM_001314039	5.18987e-11	0.000125241	6.31774e-09	0.0142602	0.985615	Spleen
CGS02	Breast	CRLS1	protein_coding	NM_001323562	3.38984e-27	1.89722e-06	2.73372e-23	0.0143144	0.985684	Prostate
CGS02	Breast	CRLS1	protein_coding	NM_001323562	2.1623e-58	1.63412e-06	2.01748e-54	0.014261	0.985737	Esophagus_Muscularis
CGS02	Breast	CRLS1	protein_coding	XR_001754297	1.33813e-73	1.62184e-06	1.24851e-69	0.0141464	0.985852	Thyroid
CGS02	Breast	DNAJA1	protein_coding	NM_001314039	1.03931e-12	0.000123055	1.26517e-10	0.0139939	0.985883	Colon_Sigmoid
CGS02	Breast	DNAJA1	protein_coding	NM_001314039	1.99108e-20	0.000122503	2.42383e-18	0.0139269	0.985951	Colon_Transverse
CGS02	Breast	DNAJA1	protein_coding	NM_001314039	7.01324e-30	0.000121766	8.53759e-28	0.0138371	0.986041	Esophagus_Mucosa
CGS02	Breast	CRLS1	protein_coding	XR_001754297	3.16217e-69	1.59708e-06	2.95038e-65	0.0139151	0.986083	Nerve_Tibial
CGS02	Breast	CRLS1	protein_coding	NM_001323562	5.9576e-24	1.84123e-06	4.80448e-20	0.0138624	0.986136	Adrenal_Gland
CGS02	Breast	DNAJA1	protein_coding	NM_001314039	4.31871e-11	0.000120955	5.25725e-09	0.0137379	0.986141	Brain_Frontal_Cortex_BA9
CGS02	Breast	DNAJA1	protein_coding	NM_001314039	7.29115e-13	0.000120868	8.87597e-11	0.0137279	0.986151	Brain_Cerebellum
CGS02	Breast	CRLS1	protein_coding	NM_001323562	2.13667e-69	1.58551e-06	1.99357e-65	0.0138071	0.986191	Nerve_Tibial
CGS02	Breast	CRLS1	protein_coding	NM_001323562	1.27923e-40	1.82938e-06	1.03163e-36	0.0137667	0.986231	Heart_Atrial_Appendage
CGS02	Breast	CRLS1	protein_coding	XR_001754297	9.19934e-41	1.82793e-06	7.41877e-37	0.013755	0.986243	Heart_Atrial_Appendage
CGS02	Breast	DNAJA1	protein_coding	NM_001314039	4.59715e-40	0.000119724	5.59663e-38	0.0135891	0.986291	Adipose_Subcutaneous
CGS02	Breast	DNAJA1	protein_coding	NM_001314039	1.85037e-31	0.000119722	2.25259e-29	0.0135884	0.986292	Skin_Not_Sun_Exposed_Suprapubic
CGS02	Breast	CRLS1	protein_coding	XR_001754297	1.83641e-54	1.81865e-06	1.48097e-50	0.0136801	0.986318	Skin_Not_Sun_Exposed_Suprapubic
CGS02	Breast	CRLS1	protein_coding	XR_001754297	2.37185e-43	1.81667e-06	1.91276e-39	0.0136641	0.986334	Colon_Transverse
CGS02	Breast	CRLS1	protein_coding	NM_001323562	1.27785e-43	1.81662e-06	1.03051e-39	0.0136637	0.986334	Colon_Transverse
CGS02	Breast	CRLS1	protein_coding	XR_001754297	1.35479e-40	1.81655e-06	1.09257e-36	0.0136632	0.986335	Stomach
CGS02	Breast	CRLS1	protein_coding	NM_001323562	1.59758e-40	1.81656e-06	1.28836e-36	0.0136632	0.986335	Stomach
CGS02	Breast	CRLS1	protein_coding	NM_001323562	3.94532e-55	1.81547e-06	3.18169e-51	0.0136545	0.986344	Skin_Not_Sun_Exposed_Suprapubic
CGS02	Breast	DNAJA1	protein_coding	NM_001314039	1.44143e-21	0.000118562	1.75478e-19	0.0134472	0.986434	Breast_Mammary_Tissue
CGS02	Breast	DNAJA1	protein_coding	NM_001314039	3.13384e-44	0.000118043	3.815e-42	0.0133836	0.986498	Artery_Tibial
CGS02	Breast	DNAJA1	protein_coding	NM_001314039	1.59117e-09	0.000117864	1.93695e-07	0.0133612	0.986521	Brain_Caudate_basal_ganglia
CGS02	Breast	GPANK1_6	protein_coding	NM_001199240	0.000235398	0.00296177	0.000828616	0.0094391	0.986535	Liver
CGS02	Breast	DNAJA1	protein_coding	NM_001314039	1.57607e-28	0.000117721	1.91863e-26	0.0133442	0.986538	Cells_Cultured_fibroblasts
CGS02	Breast	GPANK1_6	protein_coding	NM_033177	0.000228152	0.00296196	0.00080311	0.00943974	0.986567	Liver
CGS02	Breast	DNAJA1	protein_coding	NM_001314039	5.33994e-16	0.000117098	6.50053e-14	0.0132683	0.986615	Pituitary
CGS02	Breast	DNAJA1	protein_coding	NM_001314039	8.99951e-10	0.000116734	1.09551e-07	0.0132235	0.98666	Artery_Coronary
CGS02	Breast	DNAJA1	protein_coding	NM_001314039	2.85641e-14	0.000115717	3.47738e-12	0.0131005	0.986784	Heart_Left_Ventricle
CGS02	Breast	DNAJA1	protein_coding	NM_001314039	1.06484e-24	0.000115521	1.29628e-22	0.0130762	0.986808	Artery_Aorta
CGS02	Breast	CRLS1	protein_coding	NM_001323562	5.4417e-35	1.75278e-06	4.38843e-31	0.0131483	0.98685	Colon_Sigmoid
CGS02	Breast	DNAJA1	protein_coding	NM_001314039	1.25388e-11	0.000114173	1.52648e-09	0.0129125	0.986973	Brain_Cortex
CGS02	Breast	CRLS1	protein_coding	XR_001754297	7.62923e-35	1.72912e-06	6.15255e-31	0.0129574	0.987041	Colon_Sigmoid
CGS02	Breast	STX6	protein_coding	XM_017000007	1.17422e-08	9.06372e-07	0.000176856	0.0126643	0.987158	Esophagus_Mucosa
CGS02	Breast	DNAJA1	protein_coding	NM_001314039	2.64245e-12	0.000111764	3.21671e-10	0.012618	0.98727	Brain_Cerebellar_Hemisphere
CGS02	Breast	HELQ	protein_coding	NM_001297759	0.000610932	5.61519e-05	0.0118059	9.76705e-05	0.987429	Brain_Nucleus_accumbens_basal_ganglia
CGS02	Breast	CRLS1	protein_coding	XR_001754297	3.25539e-24	1.68009e-06	2.62529e-20	0.0125616	0.987437	Pituitary
CGS02	Breast	CRLS1	protein_coding	XR_001754297	3.10013e-55	1.67757e-06	2.50009e-51	0.0125412	0.987457	Esophagus_Mucosa
CGS02	Breast	CRLS1	protein_coding	XR_001754297	3.51704e-58	1.66936e-06	2.83631e-54	0.012475	0.987523	Artery_Tibial
CGS02	Breast	CRLS1	protein_coding	NM_001323562	3.08535e-55	1.66087e-06	2.48817e-51	0.0124065	0.987592	Esophagus_Mucosa
CGS02	Breast	CRLS1	protein_coding	NM_001323562	2.71256e-54	1.43368e-06	2.53089e-50	0.012389	0.98761	Heart_Left_Ventricle
CGS02	Breast	CRLS1	protein_coding	NM_001323562	6.62931e-29	1.69349e-06	5.23596e-25	0.0123879	0.98761	Adipose_Visceral_Omentum
CGS02	Breast	CRLS1	protein_coding	NM_001323562	1.92912e-39	1.65609e-06	1.55573e-35	0.0123678	0.987631	Artery_Aorta
CGS02	Breast	CRLS1	protein_coding	XR_001754297	1.37645e-102	1.42952e-06	1.28427e-98	0.0123502	0.987648	Muscle_Skeletal
CGS02	Breast	CRLS1	protein_coding	NM_001323562	1.52762e-24	1.65255e-06	1.23194e-20	0.0123392	0.987659	Pituitary
CGS02	Breast	CRLS1	protein_coding	XR_001754297	1.83027e-53	1.42791e-06	1.70769e-49	0.0123351	0.987663	Heart_Left_Ventricle
CGS02	Breast	CRLS1	protein_coding	XR_001754297	2.16289e-66	1.64696e-06	1.74426e-62	0.0122942	0.987704	Skin_Sun_Exposed_Lower_leg
CGS02	Breast	CRLS1	protein_coding	NM_001323562	2.25516e-102	1.42274e-06	2.10413e-98	0.0122869	0.987712	Muscle_Skeletal
CGS02	Breast	CRLS1	protein_coding	XR_001754297	3.69585e-39	1.67843e-06	2.91906e-35	0.0122688	0.987729	Artery_Aorta
CGS02	Breast	CRLS1	protein_coding	NM_001323562	2.04538e-66	1.64242e-06	1.64949e-62	0.0122575	0.987741	Skin_Sun_Exposed_Lower_leg
CGS02	Breast	CRLS1	protein_coding	XR_001754297	1.55026e-28	1.67106e-06	1.22518e-24	0.0122187	0.98778	Adipose_Visceral_Omentum
CGS02	Breast	CRLS1	protein_coding	NM_001323562	4.33396e-58	1.6031e-06	3.49512e-54	0.0119402	0.988058	Artery_Tibial
CGS02	Breast	DNAJA1	protein_coding	NM_001314039	2.68663e-37	0.000103798	3.27071e-35	0.0116481	0.988248	Muscle_Skeletal
CGS02	Breast	CRLS1	protein_coding	XR_001754297	8.46709e-49	1.57042e-06	6.82826e-45	0.0116763	0.988322	Breast_Mammary_Tissue
CGS02	Breast	CRLS1	protein_coding	NM_001323562	3.32944e-49	1.56545e-06	2.68502e-45	0.0116362	0.988362	Breast_Mammary_Tissue
CGS02	Breast	DNAJA1	protein_coding	NM_001314039	9.15078e-37	9.49234e-05	1.11397e-34	0.0105662	0.989339	Thyroid
CGS02	Breast	DNAJA1	protein_coding	NM_001314039	3.22296e-12	9.30309e-05	3.92338e-10	0.0103353	0.989572	Prostate
CGS02	Breast	DNAJA1	protein_coding	NM_001314039	5.80467e-20	9.29477e-05	7.06669e-18	0.010326	0.989581	Adipose_Visceral_Omentum
CGS02	Breast	CRLS1	protein_coding	XR_001754297	1.18114e-15	1.82778e-06	7.28067e-12	0.0102769	0.989721	Cells_EBV-transformed_lymphocytes
CGS02	Breast	CRLS1	protein_coding	NM_001323562	8.08474e-16	1.82658e-06	4.98351e-12	0.0102695	0.989729	Cells_EBV-transformed_lymphocytes
CGS02	Breast	MYCBP	protein_coding	NR_037632	2.40493e-18	1.61327e-16	0.000164126	0.01002	0.989816	Whole_Blood
CGS02	Breast	MYCBP	protein_coding	NM_012333	2.78553e-18	1.55788e-16	0.0001901	0.00964164	0.990168	Whole_Blood
CGS02	Breast	HELQ	protein_coding	NM_001297759	2.40951e-22	2.39502e-18	1.08028e-06	0.0097476	0.990251	Cells_EBV-transformed_lymphocytes
CGS02	Breast	CRLS1	protein_coding	XR_001754297	4.9089e-08	1.6645e-06	0.00030508	0.00935424	0.990339	Brain_Hippocampus
CGS02	Breast	CRLS1	protein_coding	NM_001323562	2.53042e-08	1.66504e-06	0.000157261	0.00935746	0.990484	Brain_Hippocampus
CGS02	Breast	CRLS1	protein_coding	XR_001754297	2.87972e-32	1.65115e-06	1.78973e-28	0.00927109	0.990727	Esophagus_Gastroesophageal_Junction
CGS02	Breast	CRLS1	protein_coding	NM_001323562	3.43586e-32	1.65069e-06	2.07826e-28	0.00899356	0.991005	Esophagus_Gastroesophageal_Junction
CGS02	Breast	CRLS1	protein_coding	NM_001323562	7.89746e-29	1.83173e-06	3.88057e-25	0.00800857	0.99199	Pancreas
CGS02	Breast	CRLS1	protein_coding	XR_001754297	7.77417e-12	3.17756e-06	2.01566e-08	0.00724593	0.992751	Small_Intestine_Terminal_Ileum
CGS02	Breast	CRLS1	protein_coding	XR_001754297	3.24727e-29	1.83398e-06	1.44253e-25	0.00715419	0.992844	Pancreas
CGS02	Breast	CRLS1	protein_coding	NM_001323562	5.54851e-12	3.02972e-06	1.4386e-08	0.00686223	0.993135	Small_Intestine_Terminal_Ileum
CGS02	Breast	CRLS1	protein_coding	XR_001754297	5.88294e-08	2.93226e-06	0.000152531	0.00660943	0.993235	Brain_Spinal_cord_cervical_c-1
CGS02	Breast	OSGEP	protein_coding	NM_017807	9.82519e-25	0.00333494	1.22473e-24	0.00316358	0.993501	Brain_Caudate_basal_ganglia
CGS02	Breast	OSGEP	protein_coding	NM_017807	2.07924e-20	0.00332509	2.58403e-20	0.0031388	0.993536	Brain_Hippocampus
CGS02	Breast	OSGEP	protein_coding	NM_017807	6.21961e-10	0.0032865	7.75233e-10	0.00310279	0.993611	Brain_Substantia_nigra
CGS02	Breast	CRLS1	protein_coding	NM_001323562	3.96455e-08	2.72833e-06	0.000102792	0.00608012	0.993814	Brain_Spinal_cord_cervical_c-1
CGS02	Breast	CRLS1	protein_coding	XR_001754297	1.10016e-26	1.57091e-06	4.88721e-23	0.00598441	0.994014	Lung
CGS02	Breast	OSGEP	protein_coding	NM_017807	3.92035e-18	0.00306842	4.88691e-18	0.00283084	0.994101	Brain_Frontal_Cortex_BA9
CGS02	Breast	CRLS1	protein_coding	NM_001323562	1.32619e-10	1.90121e-06	4.65998e-07	0.0056862	0.994311	Brain_Cerebellum
CGS02	Breast	CRLS1	protein_coding	XR_001754297	9.42183e-09	2.38548e-06	2.44277e-05	0.00518997	0.994783	Brain_Cerebellar_Hemisphere
CGS02	Breast	CRLS1	protein_coding	NM_001323562	9.24245e-09	2.38077e-06	2.39626e-05	0.00517776	0.994796	Brain_Cerebellar_Hemisphere
CGS02	Breast	OSGEP	protein_coding	NM_017807	3.35934e-21	0.0027326	4.18693e-21	0.00241093	0.994856	Brain_Hypothalamus
CGS02	Breast	OSGEP	protein_coding	NM_017807	1.4601e-54	0.00272518	1.82079e-54	0.00240351	0.994871	Testis
CGS02	Breast	OSGEP	protein_coding	NM_017807	2.04266e-14	0.00271942	2.54591e-14	0.00239453	0.994886	Brain_Amygdala
CGS02	Breast	OSGEP	protein_coding	NM_017807	4.63667e-40	0.00267743	5.80741e-40	0.00235852	0.994964	Spleen
CGS02	Breast	OSGEP	protein_coding	NM_017807	2.40226e-29	0.00267869	2.9951e-29	0.00234476	0.994977	Brain_Cortex
CGS02	Breast	OSGEP	protein_coding	NM_017807	1.37481e-24	0.00264251	1.71387e-24	0.00229916	0.995058	Small_Intestine_Terminal_Ileum
CGS02	Breast	OSGEP	protein_coding	NM_017807	1.64042e-71	0.00262335	2.0448e-71	0.00227492	0.995102	Breast_Mammary_Tissue
CGS02	Breast	OSGEP	protein_coding	NM_017807	4.91102e-67	0.00260437	6.12166e-67	0.00225124	0.995144	Artery_Aorta
CGS02	Breast	OSGEP	protein_coding	NM_017807	7.1225e-20	0.00258891	8.87798e-20	0.00223182	0.995179	Vagina
CGS02	Breast	OSGEP	protein_coding	NM_017807	6.2278e-40	0.0025839	7.775e-40	0.00223064	0.995185	Prostate
CGS02	Breast	OSGEP	protein_coding	NM_017807	2.53738e-18	0.00257803	3.16242e-18	0.00221788	0.995204	Cells_EBV-transformed_lymphocytes
CGS02	Breast	CRLS1	protein_coding	NM_001323562	1.2155e-26	1.58323e-06	4.27993e-23	0.00457935	0.995419	Lung
CGS02	Breast	CRLS1	protein_coding	XR_001754297	1.77548e-07	1.9299e-06	0.000460337	0.00400822	0.995529	Uterus
CGS02	Breast	CRLS1	protein_coding	NM_001323562	7.71954e-08	1.91418e-06	0.000200148	0.00396717	0.995831	Uterus
CGS02	Breast	CRLS1	protein_coding	XR_001754297	1.78244e-28	1.8346e-06	4.87413e-25	0.00402078	0.995977	Spleen
CGS02	Breast	CRLS1	protein_coding	NM_001323562	5.79749e-29	1.83458e-06	1.58534e-25	0.00402073	0.995977	Spleen
CGS02	Breast	CRLS1	protein_coding	XR_001754297	1.67903e-09	1.90613e-06	4.35335e-06	0.00394612	0.996048	Ovary
CGS02	Breast	CRLS1	protein_coding	NM_001323562	2.21113e-09	1.89739e-06	5.73294e-06	0.00392342	0.996069	Ovary
CGS02	Breast	CRLS1	protein_coding	XR_001754297	1.78387e-08	1.87211e-06	4.62497e-05	0.00385766	0.996094	Vagina
CGS02	Breast	CRLS1	protein_coding	NM_001323562	1.70813e-08	1.87252e-06	4.42861e-05	0.00385873	0.996095	Vagina
CGS02	Breast	CRLS1	protein_coding	XR_001754297	9.91073e-17	1.88036e-06	2.56954e-13	0.00387907	0.996119	Liver
CGS02	Breast	CRLS1	protein_coding	NM_001323562	7.36054e-17	1.87183e-06	1.90834e-13	0.00385688	0.996141	Liver
CGS02	Breast	CRLS1	protein_coding	NM_001323562	7.03118e-11	1.86325e-06	1.82295e-07	0.00383463	0.996163	Brain_Anterior_cingulate_cortex_BA24
CGS02	Breast	CRLS1	protein_coding	XR_001754297	7.59783e-11	1.86321e-06	1.96987e-07	0.00383451	0.996163	Brain_Cerebellum
CGS02	Breast	CRLS1	protein_coding	XR_001754297	1.47427e-10	1.85991e-06	3.8223e-07	0.00382595	0.996172	Brain_Anterior_cingulate_cortex_BA24
CGS02	Breast	MYCBP	protein_coding	NM_012333	3.07796e-22	6.91434e-17	2.10057e-08	0.00372245	0.996278	Esophagus_Mucosa
CGS02	Breast	MYCBP	protein_coding	NR_037632	4.88475e-22	6.89025e-17	3.33363e-08	0.003706	0.996294	Esophagus_Mucosa
CGS02	Breast	CRLS1	protein_coding	NM_001323562	2.59264e-13	1.66404e-06	6.7219e-10	0.00331765	0.996681	Brain_Cortex
CGS02	Breast	CRLS1	protein_coding	XR_001754297	2.42483e-13	1.66028e-06	6.28681e-10	0.00330789	0.99669	Brain_Cortex
CGS03	Breast	PNPLA2	protein_coding	NM_020376	4.6882e-07	8.89866e-08	0.20959	0.0390308	0.751379	Whole_Blood
CGS03	Breast	CBX4	protein_coding	XM_011525399	0.0103936	7.30406e-05	0.236544	0.000910221	0.752079	Brain_Cerebellum
CGS03	Breast	FGFR2	protein_coding	NM_001144915	0.00672695	0.00112275	0.203393	0.0331915	0.755565	Esophagus_Muscularis
CGS03	Breast	DOCK2	protein_coding	NM_004946	0.0532577	0.0018817	0.180221	0.00560852	0.759031	Breast_Mammary_Tissue
CGS03	Breast	RPS23	protein_coding	NM_001025	0.00697428	0.000221628	0.22716	0.00645948	0.759185	Cells_EBV-transformed_lymphocytes
CGS03	Breast	PGBD1	protein_coding	XM_017011363	0.00442134	0.00109147	0.188885	0.0458694	0.759732	Brain_Cerebellar_Hemisphere
CGS03	Breast	SPDL1	protein_coding	NM_017785	0.000162561	1.06225e-05	0.225689	0.0139875	0.76015	Colon_Sigmoid
CGS03	Breast	TGFBR2	protein_coding	XM_011534045	0.0347751	0.00203377	0.192425	0.0104934	0.760273	Artery_Aorta
CGS03	Breast	SNRPE	protein_coding	NM_003094	1.29935e-05	1.44335e-06	0.215923	0.0232246	0.760838	Kidney_Cortex
CGS03	Breast	PNPLA2	protein_coding	NM_020376	2.20091e-05	1.48155e-06	0.22211	0.0141877	0.763678	Colon_Transverse
CGS03	Breast	METAP1D	protein_coding	NM_199227	0.0243469	0.00392844	0.177986	0.0279528	0.765786	Skin_Not_Sun_Exposed_Suprapubic
CGS03	Breast	RPGRIP1L	protein_coding	NM_001328423	1.11589e-11	4.13863e-13	0.225423	0.00759352	0.766984	Testis
CGS03	Breast	FKBP8	protein_coding	NM_012181	0.103197	0.00501269	0.115248	0.00482632	0.771716	Adipose_Subcutaneous
CGS03	Breast	EFNA4	protein_coding	NM_182689	8.43363e-05	9.27937e-06	0.205232	0.0218084	0.772866	Pancreas
CGS03	Breast	CFL1	protein_coding	NM_005507	4.38261e-05	1.65532e-05	0.16521	0.0616272	0.773102	Heart_Left_Ventricle
CGS03	Breast	THBS3-AS1	lncRNA	XR_922163	1.91693e-05	2.96671e-06	0.194789	0.0293704	0.775819	Brain_Nucleus_accumbens_basal_ganglia
CGS03	Breast	CBX8	protein_coding	NM_020649	6.319e-05	1.16731e-05	0.188288	0.034005	0.777632	Adipose_Visceral_Omentum
CGS03	Breast	PNPLA2	protein_coding	NM_020376	4.38161e-07	6.64349e-08	0.192628	0.0284277	0.778944	Breast_Mammary_Tissue
CGS03	Breast	DDA1	protein_coding	NM_024050	0.000570608	5.31463e-05	0.201681	0.0180049	0.77969	Brain_Caudate_basal_ganglia
CGS03	Breast	GTPBP3	protein_coding	NM_001195422	0.000477112	0.000212401	0.152371	0.0670526	0.779887	Artery_Tibial
CGS03	Breast	CBX4	protein_coding	XM_011525399	6.8331e-05	5.36947e-06	0.203607	0.0152184	0.781101	Colon_Transverse
CGS03	Breast	SLC37A3	protein_coding	NM_207113	1.16821e-07	5.77e-09	0.20877	0.00952981	0.7817	Adipose_Visceral_Omentum
CGS03	Breast	FGFR2	protein_coding	NM_001320654	6.47617e-13	4.68441e-14	0.20099	0.013753	0.785257	Colon_Sigmoid
CGS03	Breast	ATXN7	protein_coding	NM_000333	0.0244764	0.00152139	0.177839	0.0102681	0.785895	Esophagus_Muscularis
CGS03	Breast	AP4B1-AS1	lncRNA	NR_125965	2.38036e-06	1.18692e-07	0.202026	0.00928489	0.788687	Brain_Cerebellar_Hemisphere
CGS03	Breast	KREMEN1	protein_coding	NM_001039570	0.000200287	1.9414e-05	0.192451	0.017865	0.789464	Heart_Atrial_Appendage
CGS03	Breast	KREMEN1	protein_coding	XM_017028989	0.000200287	1.9414e-05	0.192451	0.017865	0.789464	Heart_Atrial_Appendage
CGS03	Breast	FGFR2	protein_coding	XM_024447892	6.27596e-13	4.7228e-14	0.194776	0.013866	0.791358	Colon_Sigmoid
CGS03	Breast	ADSL	protein_coding	NM_001317923	3.41525e-06	4.7421e-07	0.183143	0.0246374	0.792216	Skin_Sun_Exposed_Lower_leg
CGS03	Breast	AP5B1	protein_coding	NM_138368	0.0863209	0.0585865	0.0372261	0.0244722	0.793394	Colon_Transverse
CGS03	Breast	TRAK2	protein_coding	XM_011511690	7.8517e-12	3.57085e-12	0.14242	0.0639772	0.793603	Heart_Left_Ventricle
CGS03	Breast	SUB1	protein_coding	XM_017008986	0.000732435	8.48674e-05	0.184419	0.0205744	0.79419	Brain_Frontal_Cortex_BA9
CGS03	Breast	FGFR2	protein_coding	XM_024447888	6.54205e-13	1.19707e-14	0.199399	0.00285086	0.79775	Skin_Sun_Exposed_Lower_leg
CGS03	Breast	HDDC3	protein_coding	NM_001286451	0.000966029	0.000216473	0.164426	0.0360472	0.798344	Vagina
CGS03	Breast	ATG10	protein_coding	NM_031482	2.82043e-08	1.55725e-08	0.126557	0.0690717	0.804372	Breast_Mammary_Tissue
CGS03	Breast	HSPA4	protein_coding	NM_002154	9.66931e-05	4.60925e-05	0.132876	0.0625362	0.804445	Artery_Tibial
CGS03	Breast	SGSM3	protein_coding	NM_001301849	1.2535e-13	4.61371e-14	0.142347	0.051587	0.806066	Brain_Cerebellar_Hemisphere
CGS03	Breast	EFEMP2	protein_coding	NR_037718	0.0139824	0.0011654	0.164872	0.0129346	0.807046	Thyroid
CGS03	Breast	RCCD1	protein_coding	NM_001017919	8.04814e-11	1.61642e-11	0.161342	0.0315976	0.80706	Heart_Atrial_Appendage
CGS03	Breast	ATG10	protein_coding	NM_031482	2.92468e-08	1.4028e-08	0.130936	0.0619951	0.807069	Colon_Sigmoid
CGS03	Breast	OGFOD1	protein_coding	NM_001324362	0.000692207	0.000416736	0.120115	0.0715069	0.807269	Colon_Sigmoid
CGS03	Breast	GIPR	protein_coding	XM_011526714	0.0773534	0.0114681	0.0894212	0.0124479	0.809309	Pancreas
CGS03	Breast	FGFR2	protein_coding	XM_024447888	5.63876e-13	5.17249e-14	0.175001	0.0152432	0.809756	Colon_Sigmoid
CGS03	Breast	METAP1D	protein_coding	XM_017003750	0.0170454	0.00555451	0.124798	0.0398547	0.812748	Skin_Not_Sun_Exposed_Suprapubic
CGS03	Breast	SIRT5	protein_coding	XM_017010622	7.62814e-05	7.72184e-06	0.169499	0.0163441	0.814073	Esophagus_Muscularis
CGS03	Breast	PARP8	protein_coding	NM_001178055	0.0352556	0.0215208	0.080606	0.0483895	0.814228	Skin_Sun_Exposed_Lower_leg
CGS03	Breast	EFNA3	protein_coding	NM_004952	1.25947e-05	5.50891e-06	0.127822	0.0550922	0.817068	Breast_Mammary_Tissue
CGS03	Breast	AP4B1-AS1	lncRNA	NR_125965	1.44885e-06	7.32426e-07	0.121741	0.0607256	0.817531	Skin_Not_Sun_Exposed_Suprapubic
CGS03	Breast	MRPL36	protein_coding	XM_011514079	1.02173e-10	4.48719e-12	0.173993	0.00682219	0.819184	Brain_Amygdala
CGS03	Breast	FGFR2	protein_coding	XM_006717710	5.62194e-13	2.93003e-14	0.171354	0.00811009	0.820535	Skin_Sun_Exposed_Lower_leg
CGS03	Breast	PARP8	protein_coding	XM_024446206	0.0326792	0.0217141	0.0747155	0.0488237	0.822067	Skin_Sun_Exposed_Lower_leg
CGS03	Breast	RCCD1	protein_coding	NM_001017919	6.34867e-11	2.51271e-11	0.127268	0.0495478	0.823184	Pancreas
CGS03	Breast	ANKLE1	protein_coding	NM_001278443	0.000484324	9.39283e-05	0.14789	0.0278577	0.823674	Brain_Cerebellum
CGS03	Breast	CFL1	protein_coding	NM_005507	1.15229e-07	5.38212e-08	0.119951	0.055202	0.824846	Nerve_Tibial
CGS03	Breast	SGSM3	protein_coding	NM_001301849	1.04723e-13	4.96434e-14	0.118923	0.0555492	0.825528	Brain_Anterior_cingulate_cortex_BA24
CGS03	Breast	PNPLA2	protein_coding	NM_020376	2.96564e-07	8.29622e-08	0.132291	0.0361762	0.831532	Spleen
CGS03	Breast	SGSM3	protein_coding	NM_001301849	1.12609e-13	3.4821e-14	0.129304	0.0391518	0.831544	Brain_Caudate_basal_ganglia
CGS03	Breast	APOBEC3B	protein_coding	NM_001270411	0.000137195	2.17944e-05	0.145506	0.0222826	0.832052	Spleen
CGS03	Breast	SGSM3	protein_coding	NM_001301849	6.0733e-13	2.12049e-14	0.16194	0.00482088	0.833239	Cells_EBV-transformed_lymphocytes
CGS03	Breast	GTPBP3	protein_coding	NM_001195422	0.000316196	0.000122615	0.119886	0.0456554	0.83402	Heart_Left_Ventricle
CGS03	Breast	LOC171391	lncRNA	NR_126343	2.70502e-07	1.05474e-07	0.1193	0.0456824	0.835018	Thyroid
CGS03	Breast	ATG10	protein_coding	XM_005248612	4.95112e-08	6.72368e-09	0.144401	0.018773	0.836826	Prostate
CGS03	Breast	FGFR2	protein_coding	XM_024447887	4.61745e-93	1.81361e-93	0.117104	0.0451573	0.837739	Thyroid
CGS03	Breast	FGFR2	protein_coding	XM_024447892	5.2191e-13	1.03388e-14	0.159076	0.00231262	0.838611	Skin_Sun_Exposed_Lower_leg
CGS03	Breast	BABAM1	protein_coding	NM_014173	0.000196464	0.000243934	0.0707877	0.0870495	0.841722	Muscle_Skeletal
CGS03	Breast	LRRC41	protein_coding	NM_006369	0.0781854	0.00759963	0.0666522	0.00563668	0.841926	Skin_Not_Sun_Exposed_Suprapubic
CGS03	Breast	MTAP	protein_coding	NM_002451	5.70014e-14	2.65903e-14	0.10628	0.048733	0.844987	Colon_Transverse
CGS03	Breast	METAP1D	protein_coding	NM_199227	1.38518e-06	2.1362e-07	0.133539	0.0197475	0.846712	Esophagus_Mucosa
CGS03	Breast	MAU2	protein_coding	NM_015329	4.56933e-08	6.88624e-08	0.0607818	0.0907533	0.848465	Esophagus_Mucosa
CGS03	Breast	HSCB	protein_coding	XR_002958669	0.00107953	8.80251e-05	0.137213	0.0103371	0.851283	Esophagus_Muscularis
CGS03	Breast	PGBD1	protein_coding	NM_032507	0.00136908	0.00196348	0.0587766	0.0834406	0.85445	Brain_Cerebellar_Hemisphere
CGS03	Breast	FGFR2	protein_coding	XM_024447888	4.58143e-93	1.16608e-93	0.11619	0.0287178	0.855092	Thyroid
CGS03	Breast	FGFR2	protein_coding	XM_006717710	1.03864e-05	5.29931e-07	0.138627	0.00621783	0.855144	Lung
CGS03	Breast	FGFR2	protein_coding	XM_024447890	3.78327e-93	1.91388e-93	0.0959478	0.0476817	0.856371	Thyroid
CGS03	Breast	PNPLA2	protein_coding	NM_020376	1.34043e-07	1.88939e-07	0.059768	0.0833885	0.856843	Nerve_Tibial
CGS03	Breast	FGFR2	protein_coding	XM_024447890	4.60203e-13	1.17746e-14	0.140268	0.00273185	0.857	Skin_Sun_Exposed_Lower_leg
CGS03	Breast	ATG10	protein_coding	XM_005248611	1.04468e-08	2.11494e-08	0.0470215	0.0943354	0.858643	Cells_Cultured_fibroblasts
CGS03	Breast	RCCD1	protein_coding	NM_001017919	5.71499e-11	1.36362e-11	0.114565	0.0264768	0.858958	Esophagus_Mucosa
CGS03	Breast	FGFR2	protein_coding	NM_001320654	4.48969e-13	9.95959e-15	0.136844	0.00217466	0.860981	Skin_Sun_Exposed_Lower_leg
CGS03	Breast	FGFR2	protein_coding	XM_024447887	4.4841e-13	9.39516e-15	0.136674	0.00200228	0.861324	Skin_Sun_Exposed_Lower_leg
CGS03	Breast	BABAM1	protein_coding	NM_001288756	0.000129949	0.000255678	0.0468226	0.0912629	0.861529	Muscle_Skeletal
CGS03	Breast	SGSM3	protein_coding	NM_001301849	1.1232e-29	1.18128e-29	0.067335	0.069954	0.862711	Spleen
CGS03	Breast	HDDC3	protein_coding	NM_001286451	0.000806796	0.000378691	0.0929833	0.0427812	0.86305	Esophagus_Muscularis
CGS03	Breast	CLK2_1	protein_coding	NM_001294338	4.42254e-05	5.0181e-06	0.120532	0.0128098	0.866609	Colon_Transverse
CGS03	Breast	OGFOD1	protein_coding	NM_001324362	0.000186508	0.000508476	0.0355136	0.0959525	0.867839	Brain_Nucleus_accumbens_basal_ganglia
CGS03	Breast	FGFR2	protein_coding	NM_001320654	4.09288e-93	9.37152e-94	0.1038	0.0228939	0.873306	Thyroid
CGS03	Breast	FGFR2	protein_coding	XM_024447892	3.86307e-93	1.04188e-93	0.0979716	0.0255468	0.876482	Thyroid
CGS03	Breast	MYEOV	protein_coding	NM_001293296	5.61395e-17	5.65539e-18	0.112736	0.0104801	0.876784	Skin_Sun_Exposed_Lower_leg
CGS03	Breast	GATAD2A	protein_coding	NM_017660	1.28338e-08	7.43566e-08	0.0170911	0.0981374	0.884771	Colon_Transverse
CGS03	Breast	FKBP8	protein_coding	NM_012181	0.00013728	9.13782e-05	0.0695345	0.0453998	0.884837	Muscle_Skeletal
CGS03	Breast	GTPBP3	protein_coding	NM_001195422	0.00542245	0.00272223	0.0711886	0.0348529	0.885814	Colon_Sigmoid
CGS03	Breast	SNRPE	protein_coding	NM_003094	5.15771e-06	1.91521e-06	0.0837709	0.0302206	0.886001	Brain_Cerebellar_Hemisphere
CGS03	Breast	AMFR	protein_coding	XM_005255890	0.000147163	0.000427352	0.0290222	0.0833917	0.887012	Kidney_Cortex
CGS03	Breast	RCCD1	protein_coding	NM_001017919	3.42315e-11	2.08096e-11	0.0686245	0.0408269	0.890549	Spleen
CGS03	Breast	SMG9	protein_coding	NM_019108	4.71411e-15	8.04571e-16	0.0937524	0.0151098	0.891138	Brain_Caudate_basal_ganglia
CGS03	Breast	H2AC18	protein_coding	NM_003516	4.64719e-05	0.000299806	0.0146051	0.093331	0.891718	Whole_Blood
CGS03	Breast	SGSM3	protein_coding	NM_001301849	6.62075e-14	5.55364e-14	0.058357	0.0480576	0.893585	Heart_Left_Ventricle
CGS03	Breast	HSPA4	protein_coding	NM_002154	4.08761e-05	3.67176e-05	0.0563819	0.0497522	0.893788	Skin_Sun_Exposed_Lower_leg
CGS03	Breast	RCCD1	protein_coding	NM_001017919	3.34791e-11	1.8045e-11	0.0671163	0.0352776	0.897606	Cells_Cultured_fibroblasts
CGS03	Breast	BTN3A2	protein_coding	NM_001197248	0.00438117	0.00168394	0.0684996	0.0254283	0.900007	Colon_Transverse
CGS03	Breast	GATAD2A	protein_coding	NM_017660	5.32278e-09	6.99763e-08	0.00708849	0.0922887	0.900623	Adipose_Visceral_Omentum
CGS03	Breast	ATG10	protein_coding	XM_005248612	8.8061e-09	1.33164e-08	0.039636	0.0590356	0.901328	Colon_Transverse
CGS03	Breast	OGFOD1	protein_coding	NM_001324362	3.0033e-06	0.000504913	0.000585665	0.0975603	0.901346	Esophagus_Muscularis
CGS03	Breast	GATAD2A	protein_coding	NM_017660	2.20231e-09	7.24723e-08	0.00293286	0.0956115	0.901456	Cells_Cultured_fibroblasts
CGS03	Breast	AMFR	protein_coding	XM_005255890	5.34814e-08	0.000499879	1.05473e-05	0.0976819	0.901808	Brain_Putamen_basal_ganglia
CGS03	Breast	PGBD1	protein_coding	XM_017011363	0.000489697	0.00174603	0.0209472	0.0737849	0.903032	Brain_Substantia_nigra
CGS03	Breast	AMFR	protein_coding	XM_005255890	2.11123e-06	0.000489555	0.000416344	0.0956391	0.903453	Brain_Spinal_cord_cervical_c-1
CGS03	Breast	AMFR	protein_coding	XM_005255890	3.78449e-21	0.000490824	7.46374e-19	0.0958963	0.903613	Whole_Blood
CGS03	Breast	ARRDC3-AS1	lncRNA	NR_027435	3.86602e-08	1.15308e-07	0.0244026	0.0718797	0.903718	Testis
CGS03	Breast	RCCD1	protein_coding	XR_001751415	2.36695e-11	2.45912e-11	0.0474502	0.0483937	0.904156	Thyroid
CGS03	Breast	SUB1	protein_coding	XM_017008986	0.000106239	0.000276228	0.0267475	0.0686407	0.904229	Artery_Tibial
CGS03	Breast	ATG10	protein_coding	NM_031482	4.18002e-10	2.10518e-08	0.00188144	0.0938503	0.904268	Lung
CGS03	Breast	ATG10	protein_coding	NM_031482	1.15717e-08	9.57816e-09	0.0519214	0.0420705	0.906008	Esophagus_Mucosa
CGS03	Breast	ATG10	protein_coding	NM_031482	4.77889e-12	2.08931e-08	2.15099e-05	0.0931335	0.906845	Artery_Aorta
CGS03	Breast	AMFR	protein_coding	XM_005255890	9.24196e-08	0.000481523	1.79533e-05	0.0926331	0.906867	Brain_Frontal_Cortex_BA9
CGS03	Breast	AMFR	protein_coding	XM_005255890	2.63216e-19	0.000468587	5.19114e-17	0.0915067	0.908025	Breast_Mammary_Tissue
CGS03	Breast	CFLAR	protein_coding	XM_017005189	0.0144342	0.000575936	0.0743943	0.00205985	0.908536	Heart_Left_Ventricle
CGS03	Breast	RCCD1	protein_coding	NM_001017919	1.22278e-11	3.37101e-11	0.0245134	0.0666705	0.908816	Artery_Tibial
CGS03	Breast	VPS33B	protein_coding	NM_018668	0.00192355	0.0012282	0.0534113	0.0331933	0.910244	Skin_Not_Sun_Exposed_Suprapubic
CGS03	Breast	ATG10	protein_coding	XM_005248612	4.9372e-09	1.52173e-08	0.0221185	0.0672622	0.910619	Skin_Not_Sun_Exposed_Suprapubic
CGS03	Breast	AMFR	protein_coding	XM_005255890	7.91032e-10	0.00045299	1.56001e-07	0.0884242	0.911123	Brain_Anterior_cingulate_cortex_BA24
CGS03	Breast	AMFR	protein_coding	XM_005255890	2.18099e-06	0.000448054	0.000430108	0.0874481	0.911672	Brain_Cerebellum
CGS03	Breast	GATAD2A	protein_coding	NM_017660	2.85691e-10	6.63219e-08	0.000380462	0.0874102	0.912209	Adipose_Subcutaneous
CGS03	Breast	ATG10	protein_coding	NM_031482	4.31572e-09	1.51739e-08	0.0193998	0.0672959	0.913304	Skin_Not_Sun_Exposed_Suprapubic
CGS03	Breast	AMFR	protein_coding	XM_005255890	5.44957e-07	0.000435141	0.000107472	0.0849004	0.914556	Brain_Substantia_nigra
CGS03	Breast	AMFR	protein_coding	XM_005255890	2.41753e-06	0.00042758	0.00047676	0.0834073	0.915686	Ovary
CGS03	Breast	AMFR	protein_coding	XM_005255890	5.1031e-29	0.000427888	1.00644e-26	0.0834726	0.916099	Adipose_Visceral_Omentum
CGS03	Breast	GATAD2A	protein_coding	NM_017660	3.8105e-10	6.31485e-08	0.000507459	0.0831811	0.916311	Esophagus_Mucosa
CGS03	Breast	AMFR	protein_coding	XM_005255890	2.52376e-08	0.000423419	4.97722e-06	0.0825873	0.916984	Artery_Coronary
CGS03	Breast	AMFR	protein_coding	XM_005255890	7.81867e-10	0.000419902	1.54192e-07	0.0818913	0.917689	Brain_Caudate_basal_ganglia
CGS03	Breast	AMFR	protein_coding	XM_005255890	3.30805e-18	0.000419761	6.52408e-16	0.0818667	0.917714	Heart_Atrial_Appendage
CGS03	Breast	AMFR	protein_coding	XM_005255890	5.24174e-14	0.000415571	1.03378e-11	0.081041	0.918543	Colon_Sigmoid
CGS03	Breast	PSMD6-AS2	lncRNA	NR_038286	7.99231e-11	1.23857e-07	5.30219e-05	0.0812493	0.918698	Thyroid
CGS03	Breast	AMFR	protein_coding	XM_005255890	1.47706e-08	0.00041207	2.91288e-06	0.0803442	0.919241	Brain_Cerebellar_Hemisphere
CGS03	Breast	SGSM3	protein_coding	NM_001301849	6.89425e-14	2.36301e-14	0.0607678	0.0199089	0.919323	Small_Intestine_Terminal_Ileum
CGS03	Breast	PSMD6-AS2	lncRNA	NR_038286	4.86731e-10	1.2083e-07	0.000322895	0.0792374	0.92044	Nerve_Tibial
CGS03	Breast	AMFR	protein_coding	XM_005255890	1.53925e-06	0.000400009	0.000303554	0.0779638	0.921331	Brain_Hippocampus
CGS03	Breast	ATG10	protein_coding	XM_005248612	8.09091e-11	1.74696e-08	0.000364174	0.0777091	0.921927	Artery_Aorta
CGS03	Breast	PSMD6-AS2	lncRNA	NR_038286	6.86452e-06	6.31256e-07	0.0720463	0.00570308	0.922243	Uterus
CGS03	Breast	BBS2	protein_coding	NM_031885	3.96364e-05	0.000395588	0.00711576	0.0700958	0.922353	Adipose_Subcutaneous
CGS03	Breast	PSMD6-AS2	lncRNA	NR_038286	4.86862e-09	1.13079e-07	0.00322969	0.0740901	0.92268	Esophagus_Muscularis
CGS03	Breast	AMFR	protein_coding	XM_005255890	2.6747e-07	0.000396566	5.19567e-05	0.0761105	0.923441	Brain_Amygdala
CGS03	Breast	AMFR	protein_coding	XM_005255890	4.07688e-51	0.000390096	8.04106e-49	0.0760172	0.923593	Artery_Tibial
CGS03	Breast	ATG10	protein_coding	NM_031482	8.43064e-10	1.59081e-08	0.00379464	0.0706769	0.925528	Adipose_Subcutaneous
CGS03	Breast	AMFR	protein_coding	XM_005255890	1.74028e-08	0.000388794	3.34004e-06	0.0736935	0.925914	Minor_Salivary_Gland
CGS03	Breast	ABHD8	protein_coding	NM_024527	0.000162486	4.84395e-05	0.057134	0.0161059	0.926549	Adipose_Subcutaneous
CGS03	Breast	GATAD2A	protein_coding	NM_017660	1.04783e-11	5.56855e-08	1.39542e-05	0.0732309	0.926755	Skin_Not_Sun_Exposed_Suprapubic
CGS03	Breast	ATG10	protein_coding	XM_005248612	4.52144e-09	1.17977e-08	0.0202875	0.0520084	0.927704	Esophagus_Mucosa
CGS03	Breast	SGSM3	protein_coding	NM_001301849	2.99295e-16	6.30631e-14	0.000339906	0.070691	0.928969	Brain_Nucleus_accumbens_basal_ganglia
CGS03	Breast	AP4B1-AS1	lncRNA	NR_125965	6.98419e-07	1.39698e-07	0.0593344	0.0109384	0.929726	Thyroid
CGS03	Breast	ATG10	protein_coding	XM_005248612	8.49381e-10	1.47247e-08	0.00381372	0.0651827	0.931004	Adipose_Subcutaneous
CGS03	Breast	ANO8	protein_coding	XM_017027048	0.000607251	0.000472549	0.0346762	0.0260461	0.938198	Cells_Cultured_fibroblasts
CGS03	Breast	RCCD1	protein_coding	NM_001017919	1.07208e-11	1.90674e-11	0.0214921	0.0372836	0.941224	Colon_Transverse
CGS03	Breast	PSMD6-AS2	lncRNA	NR_038286	5.44026e-09	8.42407e-08	0.0036088	0.0549396	0.941452	Skin_Not_Sun_Exposed_Suprapubic
CGS03	Breast	SGSM3	protein_coding	NM_001301849	1.95212e-14	4.78488e-14	0.017207	0.0412348	0.941558	Brain_Hypothalamus
CGS03	Breast	RCCD1	protein_coding	NM_001017919	4.58965e-12	2.43121e-11	0.00920097	0.047796	0.943003	Colon_Sigmoid
CGS03	Breast	RCCD1	protein_coding	XR_001751415	1.30506e-11	1.56218e-11	0.0261619	0.0303728	0.943465	Skin_Not_Sun_Exposed_Suprapubic
CGS03	Breast	ATG10	protein_coding	XM_005248612	5.4596e-09	7.00013e-09	0.0245183	0.0304917	0.94499	Colon_Sigmoid
CGS03	Breast	ATG10	protein_coding	XM_005248612	5.88635e-11	1.22268e-08	0.00026493	0.0540841	0.945651	Artery_Tibial
CGS03	Breast	HSPA4	protein_coding	NM_002154	1.58578e-07	3.87682e-05	0.00021856	0.0524853	0.947257	Nerve_Tibial
CGS03	Breast	ELL	protein_coding	XM_017027335	5.28448e-25	8.12692e-24	0.0032595	0.0491797	0.947561	Whole_Blood
CGS03	Breast	LOC171391	lncRNA	NR_126342	5.57003e-08	6.1796e-08	0.0248854	0.0266603	0.948454	Skin_Sun_Exposed_Lower_leg
CGS03	Breast	RCCD1	protein_coding	NM_001017919	9.26562e-12	1.64873e-11	0.0185744	0.0321023	0.949323	Artery_Aorta
CGS03	Breast	RCCD1	protein_coding	NM_001017919	2.65573e-12	2.03765e-11	0.00532398	0.0398944	0.954782	Muscle_Skeletal
CGS03	Breast	GATC	protein_coding	NM_176818	0.00338035	0.000502561	0.0363764	0.00445283	0.955288	Pancreas
CGS03	Breast	ATG10	protein_coding	NM_031482	6.02825e-16	1.00294e-08	2.71333e-09	0.044187	0.955813	Nerve_Tibial
CGS03	Breast	ATG10	protein_coding	XM_005248612	1.45396e-10	9.66082e-09	0.00065443	0.0425267	0.956819	Esophagus_Gastroesophageal_Junction
CGS03	Breast	ATG10	protein_coding	XM_005248612	8.0112e-13	9.73244e-09	3.60586e-06	0.0428488	0.957148	Muscle_Skeletal
CGS03	Breast	ATG10	protein_coding	NM_031482	9.19229e-13	9.15943e-09	4.13747e-06	0.0402671	0.959729	Artery_Tibial
CGS03	Breast	ATG10	protein_coding	XM_005248612	7.95359e-10	8.34863e-09	0.00357971	0.0366153	0.959805	Skin_Sun_Exposed_Lower_leg
CGS03	Breast	ATG10	protein_coding	NM_031482	4.23005e-12	8.84888e-09	1.90396e-05	0.0388679	0.961113	Esophagus_Gastroesophageal_Junction
CGS03	Breast	ATG10	protein_coding	XM_005248612	3.33906e-13	8.63094e-09	1.50292e-06	0.037886	0.962112	Thyroid
CGS03	Breast	AP4B1-AS1	lncRNA	NR_125965	2.41136e-07	1.90007e-07	0.0201821	0.014938	0.96488	Esophagus_Mucosa
CGS03	Breast	ATG10	protein_coding	NM_031482	6.8908e-11	7.85149e-09	0.000310157	0.0343744	0.965315	Esophagus_Muscularis
CGS03	Breast	ATG10	protein_coding	XM_005248612	2.2131e-15	6.95226e-09	9.96123e-09	0.0303227	0.969677	Nerve_Tibial
CGS03	Breast	ATG10	protein_coding	XM_005248612	5.52966e-12	6.91425e-09	2.48891e-05	0.0301514	0.969824	Esophagus_Muscularis
CGS03	Breast	ATG10	protein_coding	NM_031482	1.41172e-10	6.53337e-09	0.000635379	0.0284341	0.97093	Skin_Sun_Exposed_Lower_leg
CGS03	Breast	CASP8	protein_coding	NM_033355	3.02366e-13	1.34319e-12	0.00550505	0.0234839	0.971011	Whole_Blood
CGS03	Breast	RCCD1	protein_coding	NM_001017919	1.50582e-12	1.31887e-11	0.00301874	0.0254682	0.971513	Adipose_Visceral_Omentum
CGS03	Breast	ATG10	protein_coding	NM_031482	2.09413e-12	6.47472e-09	9.42574e-06	0.028171	0.97182	Thyroid
CGS03	Breast	AP4B1-AS1	lncRNA	NR_125965	1.29881e-07	2.1047e-07	0.0109379	0.0167523	0.97231	Cells_Cultured_fibroblasts
CGS03	Breast	CASP8	protein_coding	NM_001080124	2.73413e-13	1.28811e-12	0.00497792	0.0224796	0.972542	Whole_Blood
CGS03	Breast	RCCD1	protein_coding	NM_001017919	5.90506e-14	1.27159e-11	0.00011838	0.0245164	0.975365	Thyroid
CGS03	Breast	RCCD1	protein_coding	NM_001017919	1.04569e-13	1.266e-11	0.000209633	0.0244044	0.975386	Skin_Sun_Exposed_Lower_leg
CGS03	Breast	RCCD1	protein_coding	NM_001017919	8.50651e-13	9.4745e-12	0.00170532	0.0180134	0.980281	Nerve_Tibial
CGS03	Breast	SUB1	protein_coding	XM_017008986	3.16322e-05	4.90769e-05	0.00797472	0.0113921	0.980552	Nerve_Tibial
CGS03	Breast	RCCD1	protein_coding	NM_001017919	4.24541e-18	1.00495e-11	8.51085e-09	0.0191656	0.980834	Skin_Not_Sun_Exposed_Suprapubic
CGS03	Breast	APOBEC3B	protein_coding	NM_001270411	2.39433e-18	3.44583e-06	2.55218e-15	0.00267568	0.997321	Whole_Blood
CGS03	Breast	APOBEC3A	protein_coding	NM_001270406	8.78316e-22	2.26665e-06	9.36213e-19	0.00141748	0.99858	Whole_Blood
CGS04	Breast	FGFR2	protein_coding	XM_006717710	2.79329e-08	2.06657e-09	0.166792	0.0115182	0.82169	Thyroid
CGS05	Breast	SMIM38	protein_coding	NR_161183	0.027772	0.00777776	0.166334	0.0458309	0.752285	Testis
CGS05	Breast	TNNT3_1	protein_coding	XM_017018209	0.00156963	8.01739e-05	0.215252	0.0102218	0.772876	Heart_Left_Ventricle
CGS05	Breast	TNNT3_1	protein_coding	NM_001367851	0.00155937	8.55397e-05	0.213845	0.010957	0.773553	Heart_Left_Ventricle
CGS05	Breast	FGFR2	protein_coding	XM_024447887	0.000210964	8.92775e-05	0.141066	0.0588981	0.799735	Thyroid
CGS05	Breast	FGFR2	protein_coding	XM_024447888	0.000211147	5.83913e-05	0.141189	0.0382246	0.820317	Thyroid
CGS05	Breast	FGFR2	protein_coding	XM_024447890	0.000173573	9.43804e-05	0.116064	0.0622886	0.821379	Thyroid
CGS05	Breast	FGFR2	protein_coding	NM_001320654	0.000189731	4.71998e-05	0.126869	0.0307192	0.842175	Thyroid
CGS05	Breast	FGFR2	protein_coding	XM_024447892	0.000179197	5.23391e-05	0.119825	0.0341522	0.845792	Thyroid
CGS05	Breast	FGFR2	protein_coding	XM_006717710	0.000179541	1.37245e-05	0.125039	0.00869216	0.866075	Thyroid
CGS06	Cervical	PRRC2A_6	protein_coding	NM_080686	0.000685461	0.000244712	0.167792	0.0591302	0.772147	Artery_Coronary
CGS06	Cervical	HCP5_3	lncRNA	NR_040662	0.00339491	0.000346778	0.194349	0.0190693	0.78284	Skin_Not_Sun_Exposed_Suprapubic
CGS06	Cervical	DDAH2_6	protein_coding	NM_001303007	0.00165342	0.000317291	0.143734	0.026755	0.82754	Cells_EBV-transformed_lymphocytes
CGS06	Cervical	HLA-DRA_7	protein_coding	NM_019111	0.000713447	0.000508634	0.0966344	0.0680591	0.834084	Thyroid
CGS06	Cervical	LY6G5B_6	protein_coding	NM_021221	0.0013921	0.000177143	0.086303	0.0100799	0.902048	Lung
CGS07	Colorectal	SH2B3	protein_coding	XM_011537720	0.073696	0.00334469	0.165883	0.00677829	0.750298	Skin_Sun_Exposed_Lower_leg
CGS07	Colorectal	VTI1A	protein_coding	NM_145206	2.0625e-06	5.27558e-07	0.190614	0.0479948	0.761389	Cells_Cultured_fibroblasts
CGS07	Colorectal	MTAP	protein_coding	NM_002451	0.000267536	0.000121774	0.102607	0.0458523	0.851151	Colon_Transverse
CGS07	Colorectal	EIF3H	protein_coding	NM_003756	0.00556319	0.00149905	0.0651593	0.0166467	0.911132	Brain_Hippocampus
CGS08	Breast	TNNT3_1	protein_coding	XM_017018209	0.0193701	0.00098928	0.214843	0.010218	0.754579	Heart_Left_Ventricle
CGS08	Breast	TNNT3_1	protein_coding	NM_001367851	0.0192542	0.00105606	0.213559	0.0109582	0.755173	Heart_Left_Ventricle
CGS08	Breast	FGFR2	protein_coding	XM_024447888	0.0453362	0.012537	0.142117	0.0385387	0.761471	Thyroid
CGS08	Breast	FGFR2	protein_coding	XM_024447890	0.0372678	0.0202638	0.116826	0.0627595	0.762883	Thyroid
CGS08	Breast	SMIM38	protein_coding	NR_161183	0.0125012	0.00350112	0.160552	0.0441853	0.77926	Testis
CGS08	Breast	FGFR2	protein_coding	NM_001320654	0.041124	0.0102301	0.128914	0.0312804	0.788452	Thyroid
CGS08	Breast	FGFR2	protein_coding	XM_024447892	0.0389052	0.0113628	0.121958	0.0348267	0.792947	Thyroid
CGS08	Breast	FGFR2	protein_coding	XM_006717710	0.0378016	0.00288916	0.134674	0.0094779	0.815157	Thyroid
CGS08	Breast	FGFR2	protein_coding	NM_001144913	0.12411	0.0235613	0.0284063	0.00457338	0.819349	Skin_Sun_Exposed_Lower_leg
CGS10	Female genital organs	MTAP	protein_coding	NM_002451	0.00482776	0.188293	0.00131582	0.0505646	0.754999	Adipose_Visceral_Omentum
CGS10	Female genital organs	SRP14-DT	lncRNA	NR_040060	0.00133988	5.65575e-05	0.117783	0.00409499	0.876726	Thyroid
CGS12	Female genital organs	PRRC2A_6	protein_coding	NM_080686	0.036862	0.01316	0.138348	0.0486282	0.763002	Artery_Coronary
CGS12	Female genital organs	HLA-DRA_7	protein_coding	NM_019111	1.76757e-05	1.05707e-05	0.143838	0.0852496	0.770884	Brain_Putamen_basal_ganglia
CGS12	Female genital organs	DDAH2_6	protein_coding	NM_001303007	0.0322581	0.0061904	0.130564	0.0242489	0.806738	Cells_EBV-transformed_lymphocytes
CGS13	Gastric	THBS3	protein_coding	XM_011509932	1.45024e-30	5.77122e-31	0.171103	0.0673289	0.761568	Brain_Cortex
CGS13	Gastric	THBS3	protein_coding	XM_011509932	2.17155e-06	1.18834e-08	0.231611	0.000499553	0.767888	Adipose_Visceral_Omentum
CGS13	Gastric	FLAD1	protein_coding	NM_001184891	2.72336e-09	6.0968e-10	0.177386	0.0389279	0.783686	Thyroid
CGS13	Gastric	LYNX1	protein_coding	NM_001356370	6.12625e-18	3.47815e-20	0.204371	0.00036504	0.795264	Testis
CGS13	Gastric	CLK2_1	protein_coding	NM_001294338	1.96095e-07	2.19319e-08	0.177843	0.0190875	0.803069	Colon_Transverse
CGS13	Gastric	EFNA3	protein_coding	NM_004952	3.66132e-24	7.70471e-25	0.144538	0.0295901	0.825872	Breast_Mammary_Tissue
CGS13	Gastric	PRRC2A_6	protein_coding	NM_080686	0.0214763	0.000843347	0.138725	0.0046132	0.834342	Artery_Aorta
CGS13	Gastric	SLURP2	protein_coding	NM_001356372	3.74532e-18	9.10867e-19	0.124943	0.0295409	0.845516	Esophagus_Mucosa
CGS13	Gastric	PRRC2A_6	protein_coding	XM_017011274	0.0172379	0.00130892	0.111374	0.00759445	0.862485	Artery_Aorta
CGS13	Gastric	SHC1	protein_coding	XM_005245449	1.06762e-30	4.25907e-32	0.125961	0.00415508	0.869884	Whole_Blood
CGS13	Gastric	SHC1	protein_coding	XM_005245451	9.76922e-31	4.32264e-32	0.11526	0.00421945	0.880521	Whole_Blood
CGS13	Gastric	ARC	protein_coding	NM_015193	4.76322e-14	7.9718e-15	0.09533	0.015065	0.889605	Skin_Sun_Exposed_Lower_leg
CGS13	Gastric	MICA-AS1_4	lncRNA	NR_148223	0.0073007	0.00542875	0.0474319	0.0343645	0.905474	Esophagus_Gastroesophageal_Junction
CGS13	Gastric	PSCA	protein_coding	NR_033343	1.52814e-40	8.20597e-39	0.000185528	0.00897186	0.990843	Minor_Salivary_Gland
CGS15	Lung	MIA-RAB4B	lncRNA	NR_037775	0.149168	0.0609783	0.0278206	0.0106214	0.751412	Adipose_Subcutaneous
CGS17	Lung	IREB2	protein_coding	NM_001320943	0.00108172	0.000444281	0.150658	0.0610913	0.786725	Lung
CGS18	Lung	IREB2	protein_coding	NM_001320943	0.00108172	0.000444281	0.150658	0.0610913	0.786725	Lung
CGS19	Lung	HLA-H_7	transcribed_pseudogene	NR_001434	0.00161807	0.000152424	0.219258	0.0198953	0.759077	Artery_Tibial
CGS19	Lung	CLIC1_6	protein_coding	NM_001287594	0.0833615	0.00137398	0.150312	0.00171424	0.763238	Pancreas
CGS19	Lung	BTN3A2	protein_coding	NM_001197246	0.0968976	0.0536551	0.0437616	0.0234499	0.782236	Artery_Coronary
CGS19	Lung	IREB2	protein_coding	NM_001320943	2.22724e-13	9.14857e-14	0.147143	0.0596469	0.79321	Lung
CGS19	Lung	HLA-DRA_7	protein_coding	NM_019111	6.59023e-05	1.62882e-05	0.154143	0.037289	0.808486	Esophagus_Gastroesophageal_Junction
CGS19	Lung	HLA-DQB1-AS1_2	lncRNA	NR_133907	0.0425058	0.0148298	0.0883291	0.0299927	0.824343	Breast_Mammary_Tissue
CGS19	Lung	CSNK2B_6	protein_coding	NM_001282385	1.50488e-06	2.75828e-08	0.172431	0.00233525	0.825232	Adrenal_Gland
CGS19	Lung	PSMA4	protein_coding	NM_002789	1.11211e-08	1.10094e-08	0.0702396	0.068673	0.861087	Whole_Blood
CGS19	Lung	HLA-A_7	protein_coding	NM_002116	0.00634094	0.00816041	0.0475163	0.0602729	0.877709	Brain_Cerebellar_Hemisphere
CGS19	Lung	HLA-A_7	protein_coding	NM_002116	0.00677177	0.0115995	0.0355565	0.0600194	0.886053	Brain_Anterior_cingulate_cortex_BA24
CGS19	Lung	HLA-DQB2_7	protein_coding	NM_001300790	1.74822e-05	3.14611e-05	0.040926	0.0727644	0.886261	Esophagus_Mucosa
CGS19	Lung	HLA-H_7	transcribed_pseudogene	NR_001434	0.000803813	4.31981e-05	0.106174	0.00481779	0.888161	Thyroid
CGS19	Lung	C6orf47_6	protein_coding	NM_021184	0.0233754	0.0178213	0.0373869	0.0276098	0.893807	Artery_Tibial
CGS19	Lung	HLA-H_7	transcribed_pseudogene	NR_001434	0.000590171	3.87883e-05	0.0797869	0.00432864	0.915256	Breast_Mammary_Tissue
CGS19	Lung	HLA-H_7	transcribed_pseudogene	NR_001434	0.000205201	0.000423876	0.0272273	0.0553255	0.916818	Adipose_Subcutaneous
CGS19	Lung	HLA-DQB2_7	protein_coding	XM_011514561	1.15238e-05	2.38971e-05	0.0269777	0.0550262	0.917961	Esophagus_Mucosa
CGS19	Lung	HLA-A_7	protein_coding	NM_002116	7.77044e-79	0.000498823	1.18705e-76	0.0752788	0.924222	Skin_Not_Sun_Exposed_Suprapubic
CGS19	Lung	HLA-A_7	protein_coding	NM_002116	9.54989e-13	0.000552528	1.29048e-10	0.0737374	0.92571	Cells_EBV-transformed_lymphocytes
CGS19	Lung	HLA-A_7	protein_coding	NM_002116	2.34588e-118	0.000501872	3.29806e-116	0.0696278	0.92987	Muscle_Skeletal
CGS19	Lung	HLA-A_7	protein_coding	NM_002116	6.28923e-128	0.000501873	8.84167e-126	0.0696256	0.929873	Whole_Blood
CGS19	Lung	HLA-A_7	protein_coding	NM_002116	3.02245e-99	0.000501874	4.24896e-97	0.0696237	0.929874	Lung
CGS19	Lung	HLA-A_7	protein_coding	NM_002116	2.32728e-103	0.000501874	3.27168e-101	0.0696234	0.929875	Skin_Sun_Exposed_Lower_leg
CGS19	Lung	HLA-A_7	protein_coding	NM_002116	7.4986e-116	0.000501893	1.05358e-113	0.0695879	0.92991	Thyroid
CGS19	Lung	HLA-A_7	protein_coding	NM_002116	7.29307e-83	0.000501901	1.02448e-80	0.0695734	0.929925	Esophagus_Mucosa
CGS19	Lung	HLA-A_7	protein_coding	NM_002116	6.7109e-97	0.000501901	9.4269e-95	0.0695729	0.929925	Artery_Tibial
CGS19	Lung	HLA-A_7	protein_coding	NM_002116	6.546e-79	0.000501902	9.19507e-77	0.0695715	0.929927	Cells_Cultured_fibroblasts
CGS19	Lung	HLA-A_7	protein_coding	NM_002116	3.82155e-72	0.000501908	5.36724e-70	0.0695614	0.929937	Adipose_Visceral_Omentum
CGS19	Lung	HLA-A_7	protein_coding	NM_002116	1.15113e-91	0.000501908	1.61673e-89	0.0695612	0.929937	Nerve_Tibial
CGS19	Lung	HLA-A_7	protein_coding	NM_002116	1.04031e-56	0.000501915	1.46079e-54	0.0695482	0.92995	Colon_Transverse
CGS19	Lung	HLA-A_7	protein_coding	NM_002116	2.04177e-104	0.000501915	2.86702e-102	0.069548	0.92995	Adipose_Subcutaneous
CGS19	Lung	HLA-A_7	protein_coding	NM_002116	3.4036e-65	0.000501916	4.77913e-63	0.0695461	0.929952	Heart_Left_Ventricle
CGS19	Lung	HLA-A_7	protein_coding	NM_002116	3.99656e-85	0.000501916	5.61169e-83	0.0695457	0.929952	Esophagus_Muscularis
CGS19	Lung	HLA-A_7	protein_coding	NM_002116	6.22161e-51	0.000501994	8.72886e-49	0.0694993	0.929999	Esophagus_Gastroesophageal_Junction
CGS19	Lung	HLA-A_7	protein_coding	NM_002116	1.31188e-64	0.000501958	1.83984e-62	0.0694671	0.930031	Artery_Aorta
CGS19	Lung	HLA-A_7	protein_coding	NM_002116	3.24205e-20	0.000501993	4.54093e-18	0.0693807	0.930117	Liver
CGS19	Lung	HLA-A_7	protein_coding	NM_002116	4.39106e-32	0.000502425	6.11447e-30	0.0690313	0.930466	Pancreas
CGS19	Lung	HLA-A_7	protein_coding	NM_002116	4.92198e-13	0.000501773	6.86231e-11	0.0690276	0.930471	Vagina
CGS19	Lung	HLA-A_7	protein_coding	NM_002116	1.30545e-24	0.000509822	1.78957e-22	0.0689584	0.930532	Artery_Coronary
CGS19	Lung	HLA-A_7	protein_coding	NM_002116	2.69891e-59	0.000502445	3.73327e-57	0.0685699	0.930928	Breast_Mammary_Tissue
CGS19	Lung	HLA-A_7	protein_coding	NM_002116	1.11842e-50	0.000502488	1.54503e-48	0.0684847	0.931013	Stomach
CGS19	Lung	HLA-A_7	protein_coding	NM_002116	1.54858e-34	0.000502506	2.13827e-32	0.0684548	0.931043	Spleen
CGS19	Lung	HLA-A_7	protein_coding	NM_002116	3.46529e-39	0.000502569	4.77596e-37	0.0683343	0.931163	Pituitary
CGS19	Lung	HLA-A_7	protein_coding	NM_002116	5.91199e-44	0.000502574	8.14754e-42	0.0683303	0.931167	Colon_Sigmoid
CGS19	Lung	HLA-A_7	protein_coding	NM_002116	1.47505e-19	0.000502648	2.02825e-17	0.0681847	0.931313	Ovary
CGS19	Lung	HLA-A_7	protein_coding	NM_002116	1.10689e-31	0.00050286	1.51281e-29	0.0677951	0.931702	Adrenal_Gland
CGS19	Lung	HLA-A_7	protein_coding	NM_002116	7.65873e-19	0.000504414	1.03503e-16	0.0672361	0.932259	Small_Intestine_Terminal_Ileum
CGS19	Lung	HLA-A_7	protein_coding	NM_002116	0.00946307	0.00722918	0.0246399	0.0178825	0.940785	Brain_Spinal_cord_cervical_c-1
CGS19	Lung	HLA-A_7	protein_coding	NM_002116	0.000104872	0.00651952	0.000787936	0.0480388	0.944549	Brain_Frontal_Cortex_BA9
CGS19	Lung	TCF19_6	protein_coding	NM_001077511	0.00225249	0.012892	0.00546003	0.030301	0.949094	Cells_EBV-transformed_lymphocytes
CGS19	Lung	HLA-A_7	protein_coding	NM_002116	1.26536e-23	0.000519271	9.34374e-22	0.0373823	0.962098	Brain_Cerebellum
CGS19	Lung	HLA-A_7	protein_coding	NM_002116	2.7076e-12	0.000519362	1.98581e-10	0.0371288	0.962352	Uterus
CGS19	Lung	HLA-A_7	protein_coding	NM_002116	1.04255e-23	0.000520453	7.24267e-22	0.0351921	0.964287	Prostate
CGS19	Lung	HLA-H_7	transcribed_pseudogene	NR_001434	0.00012986	2.70182e-05	0.0175584	0.00267353	0.979611	Nerve_Tibial
CGS19	Lung	HLA-DQA1_6	protein_coding	NM_002122	1.84032e-09	5.80237e-06	4.71903e-06	0.0138926	0.986097	Brain_Amygdala
CGS19	Lung	HLA-A_7	protein_coding	NM_002116	5.47727e-12	0.0016028	4.2942e-11	0.0115792	0.986818	Brain_Hypothalamus
CGS19	Lung	HLA-H_7	transcribed_pseudogene	NR_001434	3.75066e-05	3.03209e-05	0.0051735	0.00319077	0.991568	Adipose_Visceral_Omentum
CGS19	Lung	AIF1_5	protein_coding	XM_017010332	3.13347e-06	2.82061e-06	0.00470258	0.00324101	0.99205	Lung
CGS19	Lung	HLA-A_7	protein_coding	NM_002116	7.40569e-23	0.000537281	7.18222e-22	0.00421544	0.995247	Brain_Caudate_basal_ganglia
CGS19	Lung	HLA-A_7	protein_coding	NM_002116	4.4431e-20	0.000537338	4.03129e-19	0.00387976	0.995583	Brain_Putamen_basal_ganglia
CGS19	Lung	HLA-A_7	protein_coding	NM_002116	1.73884e-23	0.000537339	1.57691e-22	0.00387743	0.995585	Brain_Nucleus_accumbens_basal_ganglia
CGS19	Lung	HLA-H_7	transcribed_pseudogene	NR_001434	3.02247e-06	3.54099e-05	0.000401575	0.00370883	0.995851	Lung
CGS19	Lung	HLA-A_7	protein_coding	NM_002116	1.02828e-10	0.000537652	8.21537e-10	0.00329939	0.996163	Brain_Amygdala
CGS19	Lung	HLA-A_7	protein_coding	NM_002116	1.52171e-15	0.00053775	1.1757e-14	0.00315845	0.996304	Brain_Hippocampus
CGS19	Lung	HLA-A_7	protein_coding	NM_002116	1.7571e-16	0.000598059	8.92264e-16	0.00203962	0.997362	Minor_Salivary_Gland
CGS19	Lung	HLA-A_7	protein_coding	NM_002116	3.15974e-20	0.000538575	1.51687e-19	0.00158762	0.997874	Brain_Cortex
CGS19	Lung	HLA-DQA2_7	protein_coding	NM_020056	1.89299e-10	2.54552e-08	8.67551e-06	0.00016678	0.999825	Small_Intestine_Terminal_Ileum
CGS20	Lung	IREB2	protein_coding	NM_001320943	2.79071e-08	1.14624e-08	0.123479	0.0498909	0.82663	Lung
CGS20	Lung	PSMA4	protein_coding	NM_002789	9.24268e-07	9.15014e-07	0.087269	0.0855681	0.827161	Whole_Blood
CGS21	Breast	FGFR2	protein_coding	NM_001320654	0.00124099	0.000308701	0.180336	0.0440851	0.77403	Thyroid
CGS21	Breast	FGFR2	protein_coding	XM_024447892	0.00117563	0.000343347	0.170837	0.0491152	0.778529	Thyroid
CGS21	Breast	FGFR2	protein_coding	XM_006717710	0.00109481	8.36745e-05	0.171357	0.0122813	0.815184	Thyroid
CGS22	Lung	IREB2	protein_coding	NM_001320943	3.30386e-13	1.46381e-13	0.168112	0.0737255	0.758162	Lung
CGS22	Lung	PSMA4	protein_coding	NM_002789	0.000114165	0.000121513	0.0833628	0.0879001	0.828501	Whole_Blood
CGS22	Lung	IREB2	protein_coding	NM_001320943	0.000224324	0.000286824	0.0599367	0.0757721	0.86378	Testis
CGS24	Lung	IREB2	protein_coding	NM_001320943	1.28351e-11	5.68674e-12	0.169482	0.0743351	0.756183	Lung
CGS24	Lung	PSMA4	protein_coding	NM_002789	0.00314384	0.00334628	0.0778395	0.0820183	0.833652	Whole_Blood
CGS24	Lung	IREB2	protein_coding	NM_001320943	2.11037e-05	2.69825e-05	0.0209333	0.0258114	0.953207	Testis
CGS25	Lymphoma	HLA-DQB1-AS1_2	lncRNA	NR_133907	0.0148171	0.00726875	0.119114	0.0576321	0.801168	Skin_Not_Sun_Exposed_Suprapubic
CGS26	Lymphoma	ACOXL	protein_coding	NM_001142807	0.000707709	0.00047909	0.091984	0.061424	0.845405	Lung
CGS27	Lymphoma	DDAH2_6	protein_coding	NM_001303007	0.0325253	0.00238711	0.161138	0.0110334	0.792916	Skin_Not_Sun_Exposed_Suprapubic
CGS27	Lymphoma	HLA-DQB2_7	protein_coding	XM_011514561	1.79891e-06	1.07529e-05	0.00188351	0.0102708	0.987833	Skin_Sun_Exposed_Lower_leg
CGS27	Lymphoma	HLA-DQB2_7	protein_coding	NM_001300790	1.92054e-08	4.34931e-06	2.00968e-05	0.00355476	0.996421	Skin_Sun_Exposed_Lower_leg
CGS29	Male genital organs	KCNK6	protein_coding	NM_004823	0.000370683	0.000134111	0.181193	0.0648013	0.753501	Ovary
CGS29	Male genital organs	SLC25A37	protein_coding	NM_016612	0.0691303	0.0715429	0.0457829	0.0466137	0.76693	Brain_Cortex
CGS29	Male genital organs	MYNN	protein_coding	NM_018657	0.0050723	0.000216139	0.216111	0.00843868	0.770162	Colon_Sigmoid
CGS29	Male genital organs	STMN3	protein_coding	NM_015894	0.0311282	0.0119463	0.118908	0.0448411	0.793176	Ovary
CGS29	Male genital organs	STMN3	protein_coding	NM_001276310	0.0300612	0.0116656	0.114785	0.0437438	0.799745	Ovary
CGS29	Male genital organs	ARFRP1	protein_coding	NM_001267547	0.068664	0.00590428	0.103899	0.00812064	0.813412	Brain_Cortex
CGS29	Male genital organs	ARFRP1	protein_coding	NM_001267548	0.068664	0.00590428	0.103899	0.00812064	0.813412	Brain_Cortex
CGS29	Male genital organs	SLC25A37	protein_coding	XM_017013532	0.0469542	0.00835594	0.0893754	0.0150649	0.84025	Thyroid
CGS29	Male genital organs	EHBP1	protein_coding	NM_001142615	2.66084e-06	6.32935e-07	0.125508	0.0290091	0.84548	Brain_Putamen_basal_ganglia
CGS29	Male genital organs	SLC25A37	protein_coding	NM_016612	0.0254559	0.063817	0.0156144	0.038288	0.856825	Cells_Cultured_fibroblasts
CGS29	Male genital organs	KCNQ2_1	protein_coding	XM_017027843	0.0526783	0.00227923	0.0808046	0.00263456	0.861603	Brain_Frontal_Cortex_BA9
CGS29	Male genital organs	KCNQ2_1	protein_coding	XM_017027845	0.0526783	0.00227923	0.0808046	0.00263456	0.861603	Brain_Frontal_Cortex_BA9
CGS29	Male genital organs	EHBP1	protein_coding	XM_024452766	2.39274e-06	4.83639e-07	0.112595	0.0218931	0.865509	Brain_Putamen_basal_ganglia
CGS29	Male genital organs	IGF2R	protein_coding	NM_000876	1.25173e-05	1.0012e-06	0.124459	0.00908845	0.866439	Brain_Cerebellar_Hemisphere
CGS29	Male genital organs	GMEB2	protein_coding	NM_012384	2.9122e-06	1.85629e-06	0.0671149	0.0418893	0.890991	Testis
CGS29	Male genital organs	GMEB2	protein_coding	XM_011528779	2.71091e-06	1.84967e-06	0.062476	0.0417319	0.895788	Testis
CGS29	Male genital organs	STMN3	protein_coding	NM_015894	9.01033e-12	4.04066e-06	2.07913e-07	0.0923306	0.907665	Skin_Not_Sun_Exposed_Suprapubic
CGS29	Male genital organs	STMN3	protein_coding	NM_015894	2.02279e-06	1.89386e-06	0.0466633	0.0427785	0.910554	Brain_Hippocampus
CGS29	Male genital organs	SLC25A37	protein_coding	NM_016612	0.0172603	0.0176215	0.0260549	0.0256869	0.913376	Prostate
CGS29	Male genital organs	RTEL1	protein_coding	NM_016434	0.00554209	0.00453207	0.0408979	0.032528	0.9165	Colon_Transverse
CGS29	Male genital organs	STMN3	protein_coding	NM_001276310	1.9403e-06	1.67583e-06	0.0447597	0.0377413	0.917495	Brain_Hippocampus
CGS29	Male genital organs	SLC25A37	protein_coding	NM_016612	0.00225841	0.0637914	0.000570023	0.0151827	0.918197	Skin_Not_Sun_Exposed_Suprapubic
CGS29	Male genital organs	SLC25A37	protein_coding	NM_016612	0.00281339	0.0625474	0.000730185	0.0153149	0.918594	Muscle_Skeletal
CGS29	Male genital organs	RTEL1	protein_coding	NM_001283010	0.00473567	0.0045631	0.0314007	0.0293264	0.929974	Colon_Transverse
CGS29	Male genital organs	ARFRP1	protein_coding	XM_017027576	1.4576e-06	1.47502e-06	0.0335282	0.0329955	0.933473	Cells_Cultured_fibroblasts
CGS30	Melanoma	SPATA33	protein_coding	NM_001271910	7.15403e-08	1.86657e-08	0.190928	0.0490553	0.760017	Nerve_Tibial
CGS30	Melanoma	GAS8	protein_coding	NM_001286209	1.05155e-16	1.62657e-17	0.20291	0.0306202	0.76647	Skin_Not_Sun_Exposed_Suprapubic
CGS30	Melanoma	AFG3L1P	transcribed_pseudogene	NR_003227	0.00229816	7.95614e-05	0.220088	0.00684866	0.770686	Skin_Not_Sun_Exposed_Suprapubic
CGS30	Melanoma	SPATA33	protein_coding	NM_153025	6.61752e-08	1.9399e-08	0.17661	0.051	0.77239	Nerve_Tibial
CGS30	Melanoma	URAHP	transcribed_pseudogene	NR_027335	1.86637e-06	8.58544e-07	0.155094	0.0705704	0.774332	Brain_Spinal_cord_cervical_c-1
CGS30	Melanoma	DEF8	protein_coding	NM_001242821	3.28977e-14	2.01675e-15	0.203942	0.011718	0.78434	Whole_Blood
CGS30	Melanoma	VPS9D1-AS1	lncRNA	NR_036480	0.0115604	0.000579858	0.19307	0.00889828	0.785892	Skin_Not_Sun_Exposed_Suprapubic
CGS30	Melanoma	ZNF276	protein_coding	NR_110128	9.06831e-23	3.33894e-24	0.181706	0.00587798	0.812416	Artery_Tibial
CGS30	Melanoma	DEF8	protein_coding	NM_001242821	1.75028e-18	2.94572e-19	0.150513	0.0245065	0.82498	Skin_Not_Sun_Exposed_Suprapubic
CGS30	Melanoma	AFG3L1P	transcribed_pseudogene	NR_003227	1.6513e-11	4.69064e-12	0.129537	0.0359614	0.834502	Thyroid
CGS30	Melanoma	ZNF276	protein_coding	NM_152287	3.89374e-14	3.85241e-15	0.147735	0.0137782	0.838487	Stomach
CGS30	Melanoma	URAHP	transcribed_pseudogene	NR_027335	2.11632e-14	4.72452e-15	0.131196	0.0284482	0.840356	Colon_Sigmoid
CGS30	Melanoma	URAHP	transcribed_pseudogene	NR_027335	1.49782e-06	3.05526e-07	0.129065	0.0254812	0.845452	Brain_Substantia_nigra
CGS30	Melanoma	VPS9D1	protein_coding	XM_005256331	9.65815e-09	6.72981e-09	0.0827399	0.0567928	0.860467	Adipose_Visceral_Omentum
CGS30	Melanoma	VPS9D1	protein_coding	NM_004913	8.95654e-09	7.24081e-09	0.0767293	0.0611688	0.862102	Adipose_Visceral_Omentum
CGS30	Melanoma	AFG3L1P	transcribed_pseudogene	NR_003226	4.47626e-25	2.12814e-26	0.116283	0.00464937	0.879067	Heart_Atrial_Appendage
CGS30	Melanoma	URAHP	transcribed_pseudogene	NR_027335	9.09106e-07	5.50823e-07	0.0755461	0.0448935	0.879559	Brain_Amygdala
CGS30	Melanoma	URAHP	transcribed_pseudogene	NR_027335	1.76464e-07	9.38625e-07	0.0146638	0.0770895	0.908245	Prostate
CGS30	Melanoma	NOX4	protein_coding	NM_001291929	4.18678e-09	2.95189e-08	0.00558829	0.0384443	0.955967	Artery_Tibial
CGS30	Melanoma	NOX4	protein_coding	NM_001291929	4.9673e-10	2.24969e-08	0.000663055	0.0290595	0.970277	Artery_Aorta
CGS34	Pancreatic	ST7L	protein_coding	NM_138729	0.000331306	9.5865e-05	0.158031	0.0449305	0.796611	Adrenal_Gland
CGS34	Pancreatic	ST7L	protein_coding	NM_138729	8.66641e-05	0.000145051	0.0413391	0.0682999	0.890129	Brain_Cerebellar_Hemisphere
CGS34	Pancreatic	ST7L	protein_coding	NM_138729	0.00010232	0.000125879	0.0488602	0.0592185	0.891693	Spleen
CGS34	Pancreatic	ST7L	protein_coding	NM_138729	7.99451e-05	0.000132369	0.0381342	0.0622411	0.899412	Lung
CGS34	Pancreatic	ST7L	protein_coding	NM_138729	6.88844e-06	0.000110176	0.00328945	0.0516676	0.944926	Nerve_Tibial
CGS34	Pancreatic	ST7L	protein_coding	NM_138729	1.64547e-05	8.72668e-05	0.00784051	0.0406304	0.951425	Testis
CGS34	Pancreatic	ST7L	protein_coding	NM_138729	2.94506e-06	9.65709e-05	0.00140627	0.0451592	0.953335	Brain_Cortex
CGS34	Pancreatic	ST7L	protein_coding	NM_138729	7.59013e-08	9.08218e-05	3.62458e-05	0.0424134	0.957459	Muscle_Skeletal
CGS35	Prostate	CFLAR	protein_coding	NM_001202519	0.00461794	0.00129356	0.187996	0.0519068	0.754185	Colon_Transverse
CGS35	Prostate	EHBP1	protein_coding	XM_024452766	1.81614e-43	3.49106e-44	0.206609	0.0389608	0.75443	Brain_Putamen_basal_ganglia
CGS35	Prostate	ARNT	protein_coding	XM_017001288	0.00098768	0.000426062	0.170235	0.0726797	0.755672	Esophagus_Mucosa
CGS35	Prostate	LY6G5C_6	protein_coding	NM_025262	0.0282066	0.000389339	0.213193	0.0021867	0.756024	Thyroid
CGS35	Prostate	BCL2L11	protein_coding	XR_001738579	2.13046e-06	2.90061e-08	0.241126	0.00252656	0.756345	Muscle_Skeletal
CGS35	Prostate	MRPL52	protein_coding	NM_180982	6.41486e-07	0.236846	1.96898e-08	0.00651313	0.75664	Heart_Left_Ventricle
CGS35	Prostate	TEFM	protein_coding	XM_006722084	0.0747013	0.00796226	0.145371	0.0147375	0.757228	Nerve_Tibial
CGS35	Prostate	LST1_7	protein_coding	XM_006715206	0.115159	0.0182959	0.0909349	0.0136854	0.761925	Esophagus_Mucosa
CGS35	Prostate	LST1_7	protein_coding	XM_006715209	0.115159	0.0182959	0.0909349	0.0136854	0.761925	Esophagus_Mucosa
CGS35	Prostate	MYO6	protein_coding	NM_001368140	0.00334344	0.153088	0.00171141	0.0775967	0.764261	Breast_Mammary_Tissue
CGS35	Prostate	C6orf47_6	protein_coding	NM_021184	0.00255782	0.000391143	0.202197	0.0301554	0.764699	Artery_Aorta
CGS35	Prostate	AGAP10P	transcribed_pseudogene	NR_160521	1.46429e-07	3.9183e-09	0.228747	0.00535517	0.765898	Thyroid
CGS35	Prostate	MRPL52	protein_coding	NM_180982	0.034465	0.191388	0.00106673	0.00515577	0.767925	Artery_Aorta
CGS35	Prostate	CFLAR	protein_coding	XM_017005193	0.00398466	0.000704139	0.193631	0.0334488	0.768231	Brain_Cortex
CGS35	Prostate	NEDD9	protein_coding	NM_182966	0.00032371	9.35118e-05	0.17967	0.0511334	0.768779	Minor_Salivary_Gland
CGS35	Prostate	CFLAR	protein_coding	XR_001739016	0.00205857	0.00113575	0.147158	0.0804206	0.769227	Heart_Left_Ventricle
CGS35	Prostate	MRPL52	protein_coding	NM_180982	4.16435e-09	0.223779	1.2855e-10	0.00613779	0.770083	Artery_Tibial
CGS35	Prostate	FLAD1	protein_coding	NM_201398	6.03491e-06	1.96506e-06	0.172266	0.0553202	0.772406	Nerve_Tibial
CGS35	Prostate	EFNA3	protein_coding	NM_004952	1.93553e-07	2.46162e-08	0.202247	0.0249491	0.772803	Esophagus_Mucosa
CGS35	Prostate	MDM4	protein_coding	NM_001278517	0.00769174	0.00192705	0.174058	0.0428342	0.773489	Adipose_Visceral_Omentum
CGS35	Prostate	SF3B4	protein_coding	NM_005850	7.2809e-07	3.2154e-08	0.216854	0.00880239	0.774343	Esophagus_Gastroesophageal_Junction
CGS35	Prostate	MDM4	protein_coding	NM_001204172	1.15637e-17	1.2674e-18	0.203688	0.0215498	0.774762	Adipose_Subcutaneous
CGS35	Prostate	MRPL52	protein_coding	NM_180982	0.0166401	0.182626	0.00220781	0.0234559	0.77507	Adipose_Subcutaneous
CGS35	Prostate	CFLAR	protein_coding	NM_001202515	0.00379407	0.000621493	0.189549	0.0302736	0.775762	Artery_Aorta
CGS35	Prostate	MUC1	protein_coding	NM_001371720	0.0207657	0.00163192	0.18699	0.0139184	0.776694	Artery_Tibial
CGS35	Prostate	CRTC2	protein_coding	XM_017000579	0.0439759	0.0597598	0.0507402	0.0681746	0.777349	Skin_Sun_Exposed_Lower_leg
CGS35	Prostate	MRPL52	protein_coding	NM_180982	0.0129789	0.203399	0.00039158	0.0053588	0.777872	Heart_Atrial_Appendage
CGS35	Prostate	MYNN	protein_coding	NM_018657	5.95453e-30	2.50397e-31	0.213337	0.00819268	0.77847	Colon_Sigmoid
CGS35	Prostate	MAP2K1	protein_coding	NM_002755	1.0015e-05	2.65986e-06	0.175433	0.0458143	0.77874	Adipose_Visceral_Omentum
CGS35	Prostate	GATA2	protein_coding	NM_001145661	1.20568e-11	7.47475e-13	0.208811	0.0121664	0.779023	Heart_Left_Ventricle
CGS35	Prostate	SLC25A37	protein_coding	NM_016612	3.90266e-10	1.067e-10	0.172268	0.0463175	0.781414	Brain_Hypothalamus
CGS35	Prostate	SPINT2	protein_coding	NM_001166103	4.93484e-05	1.04494e-06	0.212629	0.00371874	0.783602	Artery_Aorta
CGS35	Prostate	CFLAR	protein_coding	XM_017005195	0.0035971	0.000631022	0.180346	0.0308527	0.784573	Artery_Aorta
CGS35	Prostate	CFLAR	protein_coding	NR_147248	0.00253257	0.00132176	0.138933	0.071724	0.785489	Brain_Cortex
CGS35	Prostate	PRRC2A_6	protein_coding	NM_080686	0.137557	0.00162338	0.0750014	9.94103e-05	0.785719	Lung
CGS35	Prostate	MYC	protein_coding	NM_001354870	2.21598e-66	1.62293e-67	0.200297	0.0138834	0.78582	Colon_Transverse
CGS35	Prostate	NUCKS1	protein_coding	NM_022731	0.000148358	2.17337e-05	0.186386	0.0265176	0.786927	Colon_Sigmoid
CGS35	Prostate	PELI1	protein_coding	NM_020651	0.0133933	0.00214064	0.17019	0.0264133	0.787863	Adipose_Visceral_Omentum
CGS35	Prostate	TEFM	protein_coding	NM_024683	0.0627017	0.00828097	0.122019	0.0153233	0.791675	Nerve_Tibial
CGS35	Prostate	MRPL52	protein_coding	NM_180982	0.000138701	0.202656	4.30491e-06	0.00549821	0.791702	Whole_Blood
CGS35	Prostate	CCZ1P-OR7E38P	transcribed_pseudogene	NR_002822	3.21623e-12	7.287e-13	0.168998	0.0374962	0.793506	Muscle_Skeletal
CGS35	Prostate	KCNK6	protein_coding	XM_024451788	1.98363e-21	4.16912e-23	0.202792	0.00346848	0.793739	Skin_Sun_Exposed_Lower_leg
CGS35	Prostate	FAM189B_1	protein_coding	NM_006589	1.153e-09	3.34212e-10	0.159264	0.0453694	0.795366	Adipose_Visceral_Omentum
CGS35	Prostate	GATA2	protein_coding	NM_001145661	0.000171619	5.25096e-05	0.156423	0.047064	0.796288	Stomach
CGS35	Prostate	CFLAR	protein_coding	NM_001202515	0.0152681	0.00193406	0.164849	0.0200842	0.797864	Brain_Cerebellar_Hemisphere
CGS35	Prostate	MRPL52	protein_coding	NM_180982	1.17994e-05	0.193732	3.62573e-07	0.0051519	0.801104	Skin_Sun_Exposed_Lower_leg
CGS35	Prostate	DPM3	protein_coding	NM_153741	1.11537e-05	3.43469e-07	0.1915	0.00509372	0.803395	Artery_Tibial
CGS35	Prostate	MRPL52	protein_coding	NM_180982	1.35673e-05	0.191119	4.3667e-07	0.00534769	0.80352	Esophagus_Mucosa
CGS35	Prostate	MRPL52	protein_coding	NM_180982	8.10817e-15	0.190331	2.49617e-16	0.00505488	0.804614	Nerve_Tibial
CGS35	Prostate	MRPL52	protein_coding	NM_180982	0.00023174	0.189521	6.6411e-06	0.00462561	0.805615	Breast_Mammary_Tissue
CGS35	Prostate	PPP1R7	protein_coding	NM_001282413	0.00292372	0.00240584	0.103914	0.0847018	0.806055	Heart_Left_Ventricle
CGS35	Prostate	NUCKS1	protein_coding	XM_005245453	0.000133734	2.10623e-05	0.167912	0.0256388	0.806295	Colon_Sigmoid
CGS35	Prostate	SLC25A37	protein_coding	NM_016612	3.2356e-18	1.03927e-18	0.144633	0.0456462	0.809721	Liver
CGS35	Prostate	IGF2R	protein_coding	NM_000876	3.51384e-08	3.58767e-09	0.172127	0.0167633	0.81111	Artery_Coronary
CGS35	Prostate	POU5F1_6	protein_coding	NM_001285986	0.00496218	0.00141048	0.140485	0.0391185	0.814023	Stomach
CGS35	Prostate	SMIM13	protein_coding	NM_001135575	7.93744e-05	5.03134e-06	0.17527	0.0102956	0.81435	Brain_Putamen_basal_ganglia
CGS35	Prostate	RAB13	protein_coding	NM_001272038	1.03263e-05	2.15076e-07	0.181063	0.00295522	0.815971	Cells_Cultured_fibroblasts
CGS35	Prostate	NUCKS1	protein_coding	NM_022731	0.000101262	4.31628e-05	0.128692	0.0540378	0.817125	Prostate
CGS35	Prostate	HLA-H_7	transcribed_pseudogene	NR_001434	0.00154197	0.000407489	0.143148	0.0370111	0.817891	Nerve_Tibial
CGS35	Prostate	MRPL52	protein_coding	NM_180982	8.8666e-09	0.177266	2.76809e-10	0.00471611	0.818018	Muscle_Skeletal
CGS35	Prostate	RTL10	protein_coding	NM_024627	5.23046e-06	1.15319e-07	0.178375	0.00311422	0.818506	Adrenal_Gland
CGS35	Prostate	CFLAR	protein_coding	XM_017005195	0.0131464	0.00200568	0.142854	0.0209734	0.821021	Brain_Cerebellar_Hemisphere
CGS35	Prostate	ANXA9	protein_coding	NM_003568	4.38574e-05	1.04884e-05	0.142648	0.0332898	0.824008	Esophagus_Mucosa
CGS35	Prostate	EFNA1	protein_coding	NM_182685	2.0459e-06	5.43766e-07	0.139438	0.0362359	0.824324	Spleen
CGS35	Prostate	ADAM15	protein_coding	NM_001261466	0.00965482	0.00406857	0.114478	0.0474168	0.824382	Lung
CGS35	Prostate	MRPL52	protein_coding	NM_180982	1.28253e-17	0.169888	3.99747e-19	0.00446952	0.825643	Thyroid
CGS35	Prostate	CFLAR	protein_coding	XR_001739016	0.00258432	0.000902169	0.126839	0.0434527	0.826221	Adipose_Visceral_Omentum
CGS35	Prostate	DPM3	protein_coding	XM_017001498	9.68563e-06	2.12437e-07	0.166295	0.0028165	0.830879	Artery_Tibial
CGS35	Prostate	MRPL52	protein_coding	NM_180982	4.39858e-16	0.163279	1.39505e-17	0.00434617	0.832375	Cells_Cultured_fibroblasts
CGS35	Prostate	PPP1R7	protein_coding	NM_002712	0.00233566	0.0022125	0.083006	0.0777946	0.834651	Heart_Left_Ventricle
CGS35	Prostate	MDM4	protein_coding	XM_024447114	2.00863e-19	9.49018e-20	0.112103	0.0521297	0.835767	Artery_Aorta
CGS35	Prostate	FLAD1	protein_coding	NM_001184891	7.53774e-05	1.96081e-05	0.13088	0.0332103	0.835815	Stomach
CGS35	Prostate	SIPA1L3	protein_coding	XM_017026518	3.93746e-05	9.7421e-07	0.160159	0.00312598	0.836675	Brain_Cerebellar_Hemisphere
CGS35	Prostate	GATA2	protein_coding	NM_001145662	0.014636	0.000147803	0.146759	0.000644243	0.837813	Adipose_Subcutaneous
CGS35	Prostate	GGCX	protein_coding	NM_000821	1.12344e-19	9.8183e-20	0.0865879	0.074835	0.838577	Prostate
CGS35	Prostate	GPANK1_6	protein_coding	NM_001199240	4.87688e-06	6.5482e-06	0.0683733	0.0909644	0.840651	Minor_Salivary_Gland
CGS35	Prostate	GPANK1_6	protein_coding	NM_033177	4.87688e-06	6.5482e-06	0.0683733	0.0909644	0.840651	Minor_Salivary_Gland
CGS35	Prostate	CFLAR	protein_coding	XM_017005191	0.00803432	0.00204679	0.117394	0.0290633	0.843462	Brain_Cerebellar_Hemisphere
CGS35	Prostate	CFLAR	protein_coding	NM_001202519	0.00247814	0.000611367	0.122869	0.0294677	0.844574	Brain_Cortex
CGS35	Prostate	LST1_7	protein_coding	XM_006715206	1.01333e-05	8.68101e-07	0.143549	0.0114526	0.844987	Brain_Anterior_cingulate_cortex_BA24
CGS35	Prostate	LST1_7	protein_coding	XM_006715209	1.01333e-05	8.68101e-07	0.143549	0.0114526	0.844987	Brain_Anterior_cingulate_cortex_BA24
CGS35	Prostate	ZNRD1ASP_7	transcribed_pseudogene	NR_145416	0.0844827	0.0181758	0.0431834	0.00844485	0.845713	Nerve_Tibial
CGS35	Prostate	GGCX	protein_coding	XM_005264259	1.45161e-19	5.57684e-20	0.111882	0.0421369	0.845982	Nerve_Tibial
CGS35	Prostate	FOXP4	protein_coding	NM_001012427	3.51731e-16	2.51076e-16	0.0890824	0.0627415	0.848176	Colon_Transverse
CGS35	Prostate	FOXP4	protein_coding	NM_001012427	3.51731e-16	2.51076e-16	0.0890824	0.0627415	0.848176	Colon_Transverse
CGS35	Prostate	FOXP4	protein_coding	NM_001012427	3.51731e-16	2.51076e-16	0.0890824	0.0627415	0.848176	Colon_Transverse
CGS35	Prostate	MDM4	protein_coding	XR_001737183	1.72756e-19	9.55063e-20	0.0964169	0.0524518	0.851131	Artery_Aorta
CGS35	Prostate	CFLAR	protein_coding	XM_017005191	0.00170274	0.00116676	0.0864273	0.0583698	0.852333	Heart_Atrial_Appendage
CGS35	Prostate	CFLAR	protein_coding	XR_002959355	0.00160174	0.00152517	0.0743733	0.0699651	0.852535	Artery_Tibial
CGS35	Prostate	NUCKS1	protein_coding	XM_005245453	9.52021e-05	2.26414e-05	0.119152	0.0274842	0.853246	Brain_Frontal_Cortex_BA9
CGS35	Prostate	USE1	protein_coding	XM_017026976	0.000417045	9.47421e-05	0.119373	0.0262646	0.853851	Pancreas
CGS35	Prostate	CFLAR	protein_coding	XM_017005195	0.00129601	0.00133597	0.0704931	0.0718113	0.855064	Heart_Atrial_Appendage
CGS35	Prostate	CFLAR	protein_coding	NM_001202515	0.00133053	0.00128794	0.072364	0.0691917	0.855826	Heart_Atrial_Appendage
CGS35	Prostate	NUCKS1	protein_coding	NM_022731	9.93964e-05	2.25693e-05	0.117435	0.0258086	0.856635	Heart_Atrial_Appendage
CGS35	Prostate	EEFSEC_1	protein_coding	XM_005247696	0.0148701	0.0274643	0.0357808	0.0652288	0.856656	Skin_Sun_Exposed_Lower_leg
CGS35	Prostate	LST1_7	protein_coding	XM_006715206	8.85012e-06	1.3398e-06	0.123492	0.0178364	0.858662	Stomach
CGS35	Prostate	LST1_7	protein_coding	XM_006715209	8.85012e-06	1.3398e-06	0.123492	0.0178364	0.858662	Stomach
CGS35	Prostate	GGCX	protein_coding	NM_000821	1.06356e-19	7.69973e-20	0.081973	0.0584853	0.859542	Heart_Atrial_Appendage
CGS35	Prostate	GATA2	protein_coding	NM_001145661	0.0138697	0.000146783	0.125298	0.000465804	0.86022	Adipose_Subcutaneous
CGS35	Prostate	RAB13	protein_coding	XM_017001959	7.83345e-06	1.74392e-07	0.137354	0.00219738	0.860441	Cells_Cultured_fibroblasts
CGS35	Prostate	BOLA1	protein_coding	NM_016074	7.41581e-09	1.06552e-09	0.121824	0.0166424	0.861534	Testis
CGS35	Prostate	HCG26_5	lncRNA	NR_002812	0.00275439	0.000314805	0.120328	0.0128889	0.863714	Skin_Not_Sun_Exposed_Suprapubic
CGS35	Prostate	CRTC2	protein_coding	XM_017000579	1.18369e-09	1.98679e-09	0.0511493	0.0849891	0.863862	Adrenal_Gland
CGS35	Prostate	RAB29	protein_coding	XM_005245570	7.06635e-05	3.64819e-05	0.0898935	0.0455454	0.864454	Artery_Aorta
CGS35	Prostate	GGCX	protein_coding	NM_000821	1.19789e-19	5.71213e-20	0.0922413	0.0431205	0.864638	Heart_Left_Ventricle
CGS35	Prostate	RAB13	protein_coding	NR_073553	7.51839e-06	1.8075e-07	0.131829	0.00230346	0.86586	Cells_Cultured_fibroblasts
CGS35	Prostate	MDM4	protein_coding	XR_001737183	6.93557e-20	1.70345e-19	0.0387084	0.0942049	0.867087	Muscle_Skeletal
CGS35	Prostate	CFLAR	protein_coding	XR_001739016	0.00197646	0.00151459	0.0735426	0.0554895	0.867477	Thyroid
CGS35	Prostate	ZBTB7B	protein_coding	NM_001256455	6.76877e-06	8.41096e-07	0.116183	0.0135669	0.870242	Whole_Blood
CGS35	Prostate	ZBTB7B	protein_coding	XM_006711359	6.76877e-06	8.41096e-07	0.116183	0.0135669	0.870242	Whole_Blood
CGS35	Prostate	CFLAR	protein_coding	NM_001202519	0.0113703	0.00181056	0.101254	0.015253	0.870312	Brain_Cerebellar_Hemisphere
CGS35	Prostate	NUCKS1	protein_coding	XM_005245453	8.84775e-05	3.19373e-05	0.0948044	0.0333493	0.871726	Brain_Anterior_cingulate_cortex_BA24
CGS35	Prostate	VAMP8	protein_coding	XM_017005170	7.84263e-20	8.74289e-20	0.0604462	0.0665119	0.873042	Whole_Blood
CGS35	Prostate	SUPT4H1	protein_coding	NM_003168	0.016385	0.0246315	0.0337006	0.0497866	0.875496	Brain_Hypothalamus
CGS35	Prostate	HLA-J_7	transcribed_pseudogene	NR_024240	0.0691139	0.00364256	0.0497273	0.00174504	0.875771	Adipose_Subcutaneous
CGS35	Prostate	POU5F1_6	protein_coding	NM_001285986	0.0190659	0.000890231	0.100176	0.0038014	0.876066	Prostate
CGS35	Prostate	METAP1D	protein_coding	XM_017003750	3.19869e-12	8.62799e-13	0.0974873	0.0254186	0.877094	Brain_Cortex
CGS35	Prostate	CFLAR	protein_coding	XR_002959355	0.000668786	0.00157395	0.0362256	0.0843778	0.877154	Brain_Cerebellum
CGS35	Prostate	LST1_7	protein_coding	NM_205838	7.4362e-06	1.42898e-06	0.103762	0.0190623	0.877167	Stomach
CGS35	Prostate	LST1_7	protein_coding	XM_006715210	7.4362e-06	1.42898e-06	0.103762	0.0190623	0.877167	Stomach
CGS35	Prostate	MDM4	protein_coding	NM_001204172	1.56406e-19	6.16073e-20	0.0872901	0.0335039	0.879206	Artery_Tibial
CGS35	Prostate	SUPT4H1	protein_coding	NM_003168	0.00385028	0.0168388	0.0184835	0.0799544	0.880873	Brain_Anterior_cingulate_cortex_BA24
CGS35	Prostate	LST1_7	protein_coding	NM_205838	7.55849e-06	8.68251e-07	0.107074	0.0114182	0.881499	Brain_Anterior_cingulate_cortex_BA24
CGS35	Prostate	LST1_7	protein_coding	XM_006715210	7.55849e-06	8.68251e-07	0.107074	0.0114182	0.881499	Brain_Anterior_cingulate_cortex_BA24
CGS35	Prostate	MDM4	protein_coding	XR_002956626	1.54746e-19	5.61025e-20	0.0860024	0.030296	0.883702	Artery_Aorta
CGS35	Prostate	CFLAR	protein_coding	XM_017005193	0.0013407	0.000888357	0.0687034	0.0446389	0.884429	Artery_Aorta
CGS35	Prostate	CFLAR	protein_coding	XR_002959355	0.000654455	0.00186354	0.0292464	0.0823924	0.885843	Colon_Sigmoid
CGS35	Prostate	CFLAR	protein_coding	NR_147248	0.000638767	0.00202197	0.0269309	0.0843617	0.886047	Skin_Sun_Exposed_Lower_leg
CGS35	Prostate	TOR1A	protein_coding	NM_000113	1.00799e-05	2.43078e-05	0.0336001	0.080141	0.886225	Thyroid
CGS35	Prostate	GGCX	protein_coding	NM_000821	1.97125e-20	1.28788e-19	0.0151932	0.0983754	0.886431	Artery_Aorta
CGS35	Prostate	RAB13	protein_coding	NM_002870	6.37457e-06	1.38405e-07	0.111773	0.00154015	0.88668	Cells_Cultured_fibroblasts
CGS35	Prostate	CFLAR	protein_coding	XR_001739016	0.00179487	0.00100059	0.071052	0.0387221	0.88743	Skin_Sun_Exposed_Lower_leg
CGS35	Prostate	CFLAR	protein_coding	XM_017005193	0.00902047	0.00186208	0.0796644	0.0155511	0.893902	Brain_Cerebellar_Hemisphere
CGS35	Prostate	CFLAR	protein_coding	NM_001202519	0.0011381	0.000905419	0.0583215	0.0455035	0.894131	Artery_Aorta
CGS35	Prostate	TCF19_6	protein_coding	NM_001077511	0.0022246	0.00207418	0.0524126	0.0479734	0.895315	Adipose_Visceral_Omentum
CGS35	Prostate	GGCX	protein_coding	NM_000821	2.02476e-20	1.15958e-19	0.0156056	0.0884777	0.895917	Muscle_Skeletal
CGS35	Prostate	MAP2K1	protein_coding	NM_002755	2.67142e-06	3.32055e-06	0.0467957	0.0572706	0.895928	Artery_Aorta
CGS35	Prostate	NUCKS1	protein_coding	NM_022731	5.10633e-05	3.11692e-05	0.0647169	0.0386068	0.896594	Brain_Anterior_cingulate_cortex_BA24
CGS35	Prostate	CFLAR	protein_coding	NM_001202517	0.000135824	0.00183646	0.00698598	0.0935589	0.897483	Esophagus_Mucosa
CGS35	Prostate	HLA-J_7	transcribed_pseudogene	NR_024240	0.0218331	0.00575625	0.0593098	0.0147385	0.898362	Lung
CGS35	Prostate	CFLAR	protein_coding	XM_017005191	4.95023e-07	0.00175316	2.82638e-05	0.0991991	0.899019	Esophagus_Muscularis
CGS35	Prostate	ZBTB7B	protein_coding	NM_001256455	5.99704e-11	6.57511e-10	0.00828877	0.0899757	0.901736	Pancreas
CGS35	Prostate	ZBTB7B	protein_coding	XM_006711359	5.99704e-11	6.57511e-10	0.00828877	0.0899757	0.901736	Pancreas
CGS35	Prostate	LOC101928059	lncRNA	XR_426846	1.30172e-12	2.07543e-09	6.1763e-05	0.0975712	0.902367	Lung
CGS35	Prostate	LOC101928059	lncRNA	XR_426845	2.27927e-13	2.06057e-09	1.08145e-05	0.0968655	0.903124	Lung
CGS35	Prostate	CFLAR	protein_coding	XM_017005193	0.00141755	0.00165759	0.0435785	0.0500543	0.903292	Nerve_Tibial
CGS35	Prostate	LOC101928059	lncRNA	XR_426845	2.30676e-10	1.89232e-09	0.0105986	0.0860408	0.903361	Thyroid
CGS35	Prostate	LOC101928059	lncRNA	XR_426846	2.91397e-14	2.05099e-09	1.3826e-06	0.0964104	0.903588	Whole_Blood
CGS35	Prostate	TOR1B	protein_coding	XR_001746273	1.03171e-05	1.85776e-05	0.0344268	0.0610865	0.904458	Artery_Aorta
CGS35	Prostate	HCN3_1	protein_coding	XR_921903	0.000144786	2.59999e-05	0.081572	0.0137438	0.904513	Thyroid
CGS35	Prostate	CFLAR	protein_coding	NR_147248	2.8291e-06	0.0018644	0.000143185	0.0934555	0.904534	Skin_Not_Sun_Exposed_Suprapubic
CGS35	Prostate	TOR1B	protein_coding	XM_005251927	1.58448e-09	2.88043e-05	5.28724e-06	0.0952122	0.904754	Cells_Cultured_fibroblasts
CGS35	Prostate	LOC101928059	lncRNA	XR_426845	3.97383e-14	2.02375e-09	1.88548e-06	0.0951164	0.904882	Whole_Blood
CGS35	Prostate	LOC101928059	lncRNA	XR_426846	1.87807e-10	1.88004e-09	0.00868116	0.0859973	0.905322	Thyroid
CGS35	Prostate	CFLAR	protein_coding	NM_001202519	0.00129459	0.00170029	0.0397983	0.0513646	0.905842	Nerve_Tibial
CGS35	Prostate	TOR1B	protein_coding	NR_134027	1.02021e-05	1.81544e-05	0.0340429	0.0596725	0.906256	Artery_Aorta
CGS35	Prostate	TOR1A	protein_coding	NM_000113	8.4886e-06	1.97505e-05	0.0282417	0.0648032	0.906927	Artery_Tibial
CGS35	Prostate	CFLAR	protein_coding	NR_147248	3.6876e-07	0.00173736	1.90851e-05	0.0890073	0.909236	Artery_Aorta
CGS35	Prostate	GPANK1_6	protein_coding	NM_001199240	4.15622e-07	5.89047e-06	0.00588728	0.0825268	0.91158	Pancreas
CGS35	Prostate	GPANK1_6	protein_coding	NM_033177	4.15622e-07	5.89047e-06	0.00588728	0.0825268	0.91158	Pancreas
CGS35	Prostate	GGCX	protein_coding	NM_000821	3.60906e-20	7.81898e-20	0.0278165	0.0593512	0.912832	Brain_Frontal_Cortex_BA9
CGS35	Prostate	VGLL3	protein_coding	XM_006713138	2.041e-05	2.39206e-05	0.0399687	0.0459292	0.914058	Adipose_Visceral_Omentum
CGS35	Prostate	GGCX	protein_coding	NM_000821	8.68785e-21	1.02099e-19	0.00669607	0.0777759	0.915528	Brain_Anterior_cingulate_cortex_BA24
CGS35	Prostate	NUCKS1	protein_coding	NM_022731	4.55904e-05	2.24183e-05	0.0571389	0.0271815	0.915612	Brain_Frontal_Cortex_BA9
CGS35	Prostate	CFLAR	protein_coding	NM_001202517	0.000857006	0.00844126	0.00695787	0.0676168	0.916127	Stomach
CGS35	Prostate	CFLAR	protein_coding	NR_147248	2.03381e-07	0.00150094	1.11789e-05	0.0815829	0.916905	Nerve_Tibial
CGS35	Prostate	LDAH	protein_coding	XR_001738876	2.89936e-05	1.07694e-05	0.0611697	0.021804	0.916987	Liver
CGS35	Prostate	LST1_7	protein_coding	NM_205838	0.00145161	0.000193854	0.0719335	0.00868854	0.917733	Colon_Transverse
CGS35	Prostate	LST1_7	protein_coding	XM_006715210	0.00145161	0.000193854	0.0719335	0.00868854	0.917733	Colon_Transverse
CGS35	Prostate	MBNL1-AS1	lncRNA	NR_027038	0.00683063	0.000698539	0.067859	0.00602106	0.918591	Heart_Left_Ventricle
CGS35	Prostate	CFLAR	protein_coding	NM_001202515	0.00076908	0.000822676	0.0389952	0.0407941	0.918619	Brain_Cortex
CGS35	Prostate	CFLAR	protein_coding	XM_017005195	0.000649024	0.00085028	0.0329079	0.042189	0.923404	Brain_Cortex
CGS35	Prostate	NUCKS1	protein_coding	NM_022731	4.15231e-05	3.33872e-05	0.042189	0.0329979	0.924738	Stomach
CGS35	Prostate	TOR1A	protein_coding	NM_000113	5.25164e-06	1.75344e-05	0.0175182	0.0575655	0.924894	Liver
CGS35	Prostate	NUCKS1	protein_coding	XM_005245453	3.78788e-05	3.56367e-05	0.0390918	0.0358529	0.924982	Stomach
CGS35	Prostate	ZBTB7B	protein_coding	NM_001256455	9.28447e-07	3.43298e-06	0.0161293	0.0587136	0.925153	Esophagus_Gastroesophageal_Junction
CGS35	Prostate	ZBTB7B	protein_coding	XM_006711359	9.28447e-07	3.43298e-06	0.0161293	0.0587136	0.925153	Esophagus_Gastroesophageal_Junction
CGS35	Prostate	TOR1A	protein_coding	NM_000113	1.1905e-07	2.23806e-05	0.000397257	0.0737554	0.925825	Breast_Mammary_Tissue
CGS35	Prostate	C9orf78	protein_coding	NM_016520	1.71901e-09	0.000795488	1.54168e-07	0.070414	0.92879	Minor_Salivary_Gland
CGS35	Prostate	C6orf47_6	protein_coding	NM_021184	0.00253736	0.00173713	0.040134	0.0265475	0.929044	Artery_Tibial
CGS35	Prostate	TOR1A	protein_coding	NM_000113	6.12321e-11	2.14081e-05	2.04325e-07	0.0705072	0.929471	Cells_Cultured_fibroblasts
CGS35	Prostate	HLA-DQB1-AS1_2	lncRNA	NR_133907	1.3997e-06	3.24649e-07	0.0579699	0.0125162	0.929512	Skin_Sun_Exposed_Lower_leg
CGS35	Prostate	NUCKS1	protein_coding	XM_005245453	1.8967e-05	3.75785e-05	0.0237804	0.046185	0.929978	Colon_Transverse
CGS35	Prostate	NUCKS1	protein_coding	NM_022731	1.73347e-05	3.93076e-05	0.0216372	0.0481336	0.930173	Colon_Transverse
CGS35	Prostate	LST1_7	protein_coding	XM_006715206	0.00122841	0.000166047	0.0601866	0.00720434	0.931215	Colon_Transverse
CGS35	Prostate	LST1_7	protein_coding	XM_006715209	0.00122841	0.000166047	0.0601866	0.00720434	0.931215	Colon_Transverse
CGS35	Prostate	TOR1A	protein_coding	NM_000113	4.56374e-07	2.03801e-05	0.00152285	0.0670742	0.931382	Skin_Not_Sun_Exposed_Suprapubic
CGS35	Prostate	NUCKS1	protein_coding	XM_005245453	2.86747e-05	2.62146e-05	0.0361165	0.0320862	0.931742	Testis
CGS35	Prostate	NUCKS1	protein_coding	NM_022731	3.5387e-05	2.81683e-05	0.0383478	0.0295931	0.931996	Lung
CGS35	Prostate	GGCX	protein_coding	NM_000821	1.67732e-23	8.89473e-20	1.29277e-05	0.0676229	0.932364	Colon_Transverse
CGS35	Prostate	MDM4	protein_coding	NM_001278517	4.03545e-20	8.04374e-20	0.0225224	0.0439598	0.933518	Muscle_Skeletal
CGS35	Prostate	C9orf78	protein_coding	XM_011518780	2.86278e-10	0.000733777	2.56741e-08	0.0648723	0.934394	Minor_Salivary_Gland
CGS35	Prostate	NUCKS1	protein_coding	XM_005245453	1.19403e-05	3.96233e-05	0.0152034	0.0495164	0.935229	Esophagus_Mucosa
CGS35	Prostate	MDM4	protein_coding	NM_001278517	2.21313e-20	9.54903e-20	0.0123518	0.0523593	0.935289	Artery_Tibial
CGS35	Prostate	ZBTB7B	protein_coding	NM_001256455	2.72725e-06	1.05277e-06	0.0468744	0.0171584	0.935963	Pituitary
CGS35	Prostate	ZBTB7B	protein_coding	XM_006711359	2.72725e-06	1.05277e-06	0.0468744	0.0171584	0.935963	Pituitary
CGS35	Prostate	FLACC1	protein_coding	NM_001127391	1.03117e-07	0.000588269	1.08333e-05	0.0608638	0.938537	Testis
CGS35	Prostate	NUCKS1	protein_coding	XM_005245453	2.89102e-05	2.78528e-05	0.0313308	0.0292456	0.939367	Lung
CGS35	Prostate	NUCKS1	protein_coding	NM_022731	2.20396e-05	2.6417e-05	0.0277594	0.0323329	0.939859	Testis
CGS35	Prostate	TOR1A	protein_coding	NM_000113	6.49931e-06	1.14972e-05	0.021623	0.0373098	0.941049	Esophagus_Mucosa
CGS35	Prostate	C9orf78	protein_coding	NM_016520	8.66475e-13	1.79257e-05	2.89131e-09	0.0588746	0.941108	Brain_Cerebellar_Hemisphere
CGS35	Prostate	GGCX	protein_coding	NM_000821	3.75221e-25	7.75618e-20	2.89198e-07	0.0588388	0.941161	Artery_Tibial
CGS35	Prostate	NUCKS1	protein_coding	NM_022731	4.99088e-06	4.09625e-05	0.00645213	0.0520143	0.941488	Esophagus_Mucosa
CGS35	Prostate	CFLAR	protein_coding	XR_001739016	4.33458e-06	0.000528823	0.000471512	0.0565826	0.942413	Adipose_Subcutaneous
CGS35	Prostate	EEFSEC_1	protein_coding	XM_024453693	0.0119444	0.0302092	0.00414773	0.00954613	0.944153	Skin_Sun_Exposed_Lower_leg
CGS35	Prostate	TOR1A	protein_coding	NM_000113	7.50344e-06	9.4481e-06	0.0249518	0.030474	0.944557	Adipose_Visceral_Omentum
CGS35	Prostate	NUCKS1	protein_coding	XM_005245453	6.35852e-06	3.76041e-05	0.00814413	0.0472196	0.944592	Brain_Putamen_basal_ganglia
CGS35	Prostate	LST1_7	protein_coding	NR_029462	0.000955128	0.000154746	0.0467944	0.00663597	0.94546	Colon_Transverse
CGS35	Prostate	C9orf78	protein_coding	XM_011518780	1.28313e-13	1.63646e-05	4.28163e-10	0.05366	0.946324	Brain_Cerebellar_Hemisphere
CGS35	Prostate	TOR1A	protein_coding	NM_000113	3.87548e-06	1.24697e-05	0.012932	0.0406634	0.946388	Muscle_Skeletal
CGS35	Prostate	NUCKS1	protein_coding	XM_005245453	1.7751e-05	2.45899e-05	0.0224958	0.0302155	0.947246	Brain_Cerebellar_Hemisphere
CGS35	Prostate	NUCKS1	protein_coding	XM_005245453	8.87119e-08	4.12814e-05	0.000114907	0.0525239	0.94732	Brain_Cortex
CGS35	Prostate	FLACC1	protein_coding	XM_011510612	4.2089e-06	0.000583105	0.000370705	0.0504092	0.948633	Testis
CGS35	Prostate	NUCKS1	protein_coding	NM_022731	4.12588e-08	4.02487e-05	5.34435e-05	0.0511864	0.94872	Brain_Cortex
CGS35	Prostate	NUCKS1	protein_coding	NM_022731	2.75131e-06	3.60483e-05	0.00352432	0.0452252	0.951212	Brain_Putamen_basal_ganglia
CGS35	Prostate	GGCX	protein_coding	XM_005264259	4.16107e-20	2.10513e-20	0.0320688	0.0152713	0.95266	Esophagus_Mucosa
CGS35	Prostate	GGCX	protein_coding	NM_000821	5.14318e-25	6.14636e-20	3.96406e-07	0.0464189	0.953581	Pancreas
CGS35	Prostate	C9orf78	protein_coding	XM_011518780	1.01361e-08	4.94441e-05	9.36723e-06	0.0447383	0.955203	Brain_Anterior_cingulate_cortex_BA24
CGS35	Prostate	TOR1A	protein_coding	NM_000113	9.47541e-08	1.3585e-05	0.000316181	0.0443759	0.955294	Lung
CGS35	Prostate	NUCKS1	protein_coding	XM_005245453	1.9227e-05	2.18805e-05	0.0213317	0.0233203	0.955307	Heart_Left_Ventricle
CGS35	Prostate	NUCKS1	protein_coding	NM_022731	1.25199e-05	2.2331e-05	0.0158729	0.0273548	0.956737	Brain_Cerebellar_Hemisphere
CGS35	Prostate	CFLAR	protein_coding	XR_002959355	0.00185815	0.00214883	0.0185703	0.0205184	0.956904	Whole_Blood
CGS35	Prostate	NUCKS1	protein_coding	XM_005245453	2.57279e-06	2.89899e-05	0.00329176	0.0361306	0.960546	Brain_Hippocampus
CGS35	Prostate	MDM4	protein_coding	XR_001737183	2.55542e-22	7.13086e-20	0.000142622	0.0388374	0.96102	Whole_Blood
CGS35	Prostate	NUCKS1	protein_coding	XM_005245453	6.56335e-11	3.06828e-05	8.48047e-08	0.0386838	0.961285	Skin_Sun_Exposed_Lower_leg
CGS35	Prostate	C9orf78	protein_coding	NM_016520	7.4003e-09	4.21863e-05	6.83895e-06	0.0380244	0.961927	Brain_Anterior_cingulate_cortex_BA24
CGS35	Prostate	LDAH	protein_coding	NM_001282719	3.14205e-17	1.68097e-16	0.00579427	0.0300346	0.964171	Cells_EBV-transformed_lymphocytes
CGS35	Prostate	NUCKS1	protein_coding	NM_022731	1.32056e-06	2.69443e-05	0.00168959	0.033509	0.964773	Brain_Hippocampus
CGS35	Prostate	NUCKS1	protein_coding	XM_005245453	2.24758e-07	2.71477e-05	0.000291097	0.0341952	0.965486	Brain_Caudate_basal_ganglia
CGS35	Prostate	NUCKS1	protein_coding	XM_005245453	6.42557e-08	2.69784e-05	8.3221e-05	0.0339752	0.965915	Brain_Cerebellum
CGS35	Prostate	NUCKS1	protein_coding	NM_022731	9.68028e-11	2.67656e-05	1.25078e-07	0.0336173	0.966356	Skin_Sun_Exposed_Lower_leg
CGS35	Prostate	NUCKS1	protein_coding	NM_022731	1.07433e-08	2.63237e-05	1.39143e-05	0.0331264	0.966833	Brain_Cerebellum
CGS35	Prostate	NUCKS1	protein_coding	NM_022731	1.06925e-07	2.56026e-05	0.000138485	0.0321918	0.967644	Brain_Caudate_basal_ganglia
CGS35	Prostate	GGCX	protein_coding	NM_000821	8.76078e-24	4.297e-20	6.75228e-06	0.0321508	0.967842	Liver
CGS35	Prostate	LDAH	protein_coding	XM_011533014	2.75446e-17	1.50134e-16	0.0050795	0.0267181	0.968202	Cells_EBV-transformed_lymphocytes
CGS35	Prostate	MDM4	protein_coding	XM_024447114	1.87341e-22	5.62195e-20	0.000104558	0.0304074	0.969488	Whole_Blood
CGS35	Prostate	NUCKS1	protein_coding	XM_005245453	3.9541e-08	2.37995e-05	5.12251e-05	0.0298621	0.970063	Pituitary
CGS35	Prostate	NUCKS1	protein_coding	NM_022731	1.47318e-08	2.29238e-05	1.9085e-05	0.0287265	0.971232	Pituitary
CGS35	Prostate	ZBTB7B	protein_coding	XM_006711359	3.97927e-11	1.72889e-10	0.00549983	0.0229238	0.971576	Nerve_Tibial
CGS35	Prostate	MDM4	protein_coding	XR_002956626	1.43459e-21	4.79571e-20	0.000800665	0.0257922	0.973407	Whole_Blood
CGS35	Prostate	LDAH	protein_coding	NM_001282724	2.59785e-17	1.21271e-16	0.0047907	0.0213899	0.973819	Cells_EBV-transformed_lymphocytes
CGS35	Prostate	NUCKS1	protein_coding	NM_022731	2.01921e-06	1.88369e-05	0.00253569	0.0226803	0.974763	Heart_Left_Ventricle
CGS35	Prostate	NUCKS1	protein_coding	XM_005245453	6.68183e-09	1.97823e-05	8.65452e-06	0.0246474	0.975324	Brain_Hypothalamus
CGS35	Prostate	NUCKS1	protein_coding	NM_022731	3.06059e-09	1.96038e-05	3.96418e-06	0.0244159	0.975561	Brain_Hypothalamus
CGS35	Prostate	NUCKS1	protein_coding	XM_005245453	1.32763e-08	1.97362e-05	1.69925e-05	0.0242849	0.975678	Cells_Cultured_fibroblasts
CGS35	Prostate	NUCKS1	protein_coding	XM_005245453	1.35966e-12	1.9463e-05	1.76131e-09	0.0242367	0.975744	Nerve_Tibial
CGS35	Prostate	NUCKS1	protein_coding	NM_022731	3.67149e-09	1.96405e-05	4.68872e-06	0.0241063	0.975869	Cells_Cultured_fibroblasts
CGS35	Prostate	NUCKS1	protein_coding	XM_005245453	1.91218e-08	1.84919e-05	2.47664e-05	0.0229736	0.976983	Brain_Nucleus_accumbens_basal_ganglia
CGS35	Prostate	NUCKS1	protein_coding	NM_022731	4.22927e-09	1.8194e-05	5.47772e-06	0.0225873	0.977389	Brain_Nucleus_accumbens_basal_ganglia
CGS35	Prostate	PBXIP1	protein_coding	NM_020524	5.8831e-11	1.07306e-10	0.00832242	0.0142023	0.977475	Colon_Sigmoid
CGS35	Prostate	NUCKS1	protein_coding	XM_005245453	4.61559e-26	1.70512e-05	5.97951e-23	0.0211109	0.978872	Thyroid
CGS35	Prostate	NUCKS1	protein_coding	NM_022731	1.10623e-25	1.69726e-05	1.43313e-22	0.0210092	0.978974	Thyroid
CGS35	Prostate	C9orf78	protein_coding	XM_011518780	0.00113241	0.000797873	0.0110322	0.00679285	0.980245	Brain_Amygdala
CGS35	Prostate	ANXA9	protein_coding	XM_011510058	4.67675e-09	4.40091e-08	0.00198247	0.0176751	0.980342	Skin_Sun_Exposed_Lower_leg
CGS35	Prostate	NUCKS1	protein_coding	NM_022731	1.12009e-12	1.59459e-05	1.44017e-09	0.0195221	0.980462	Skin_Not_Sun_Exposed_Suprapubic
CGS35	Prostate	NUCKS1	protein_coding	XM_005245453	7.05328e-13	1.57599e-05	9.13509e-10	0.0194309	0.980553	Skin_Not_Sun_Exposed_Suprapubic
CGS35	Prostate	HLA-DQB2_7	protein_coding	XM_011514561	2.4615e-08	6.11458e-08	0.00579148	0.0134057	0.980803	Esophagus_Mucosa
CGS35	Prostate	C9orf78	protein_coding	NM_016520	0.00108063	0.000772276	0.0105256	0.00654108	0.98108	Brain_Amygdala
CGS35	Prostate	TOR1A	protein_coding	NM_000113	2.6464e-12	5.79154e-06	8.83077e-09	0.0183441	0.98165	Adipose_Subcutaneous
CGS35	Prostate	HLA-DQB2_7	protein_coding	NM_001300790	2.54652e-08	5.59641e-08	0.00599148	0.0121855	0.981823	Esophagus_Mucosa
CGS35	Prostate	HLA-DQB2_7	protein_coding	XM_011514561	5.86617e-10	4.20653e-09	0.00199536	0.0133237	0.984681	Skin_Sun_Exposed_Lower_leg
CGS35	Prostate	HAUS6	protein_coding	XM_011517935	1.39566e-08	7.80231e-08	0.00156175	0.00774012	0.990698	Lung
CGS35	Prostate	HAUS6	protein_coding	NM_017645	1.3893e-08	7.79224e-08	0.00155463	0.00772883	0.990716	Lung
CGS35	Prostate	LDAH	protein_coding	XR_001738876	1.96424e-17	2.67152e-17	0.00362226	0.00393412	0.992444	Cells_EBV-transformed_lymphocytes
CGS35	Prostate	ZBTB7B	protein_coding	NM_001256455	6.11923e-09	4.70287e-07	0.000105081	0.00708311	0.992811	Breast_Mammary_Tissue
CGS35	Prostate	ZBTB7B	protein_coding	XM_006711359	6.11923e-09	4.70287e-07	0.000105081	0.00708311	0.992811	Breast_Mammary_Tissue
CGS35	Prostate	HLA-DQB2_7	protein_coding	NM_001300790	5.8866e-12	1.35067e-09	2.00528e-05	0.00360469	0.996375	Skin_Sun_Exposed_Lower_leg
CGS35	Prostate	ZBTB7B	protein_coding	NM_001256455	8.09035e-11	2.3708e-07	1.43577e-06	0.0032106	0.996788	Thyroid
CGS35	Prostate	ZBTB7B	protein_coding	XM_006711359	8.09035e-11	2.3708e-07	1.43577e-06	0.0032106	0.996788	Thyroid
CGS35	Prostate	LDAH	protein_coding	NM_001282719	3.04161e-07	1.50166e-06	0.000652503	0.00222433	0.997121	Lung
CGS35	Prostate	LDAH	protein_coding	XM_011533014	3.23122e-07	1.46335e-06	0.00069318	0.00214209	0.997163	Lung
CGS35	Prostate	LDAH	protein_coding	NM_001282724	3.199e-07	1.45548e-06	0.000686266	0.00212519	0.997187	Lung
CGS35	Prostate	ANO7	protein_coding	NM_001370694	8.61506e-08	5.57666e-08	0.00191184	0.000239716	0.997848	Prostate
CGS36	Prostate	GATA2	protein_coding	NM_001145661	0.00790718	0.00249487	0.179265	0.0558071	0.754526	Stomach
CGS36	Prostate	LDAH	protein_coding	NM_001282719	0.0124013	0.000770463	0.214206	0.012548	0.760074	Brain_Frontal_Cortex_BA9
CGS36	Prostate	VGLL3	protein_coding	XM_006713138	0.0163396	0.00118322	0.198505	0.0136042	0.770368	Esophagus_Gastroesophageal_Junction
CGS36	Prostate	LDAH	protein_coding	XR_001738876	0.0119497	0.000437923	0.204043	0.00670072	0.776869	Small_Intestine_Terminal_Ileum
CGS36	Prostate	OTX1	protein_coding	NM_001199770	8.62885e-06	4.86016e-07	0.197274	0.0103189	0.792398	Skin_Sun_Exposed_Lower_leg
CGS36	Prostate	FOXP4	protein_coding	NM_001012427	9.29572e-06	2.51536e-06	0.163454	0.0434366	0.793097	Esophagus_Gastroesophageal_Junction
CGS36	Prostate	FOXP4	protein_coding	NM_001012427	9.29572e-06	2.51536e-06	0.163454	0.0434366	0.793097	Esophagus_Gastroesophageal_Junction
CGS36	Prostate	FOXP4	protein_coding	NM_001012427	9.29572e-06	2.51536e-06	0.163454	0.0434366	0.793097	Esophagus_Gastroesophageal_Junction
CGS36	Prostate	LDAH	protein_coding	XM_011533014	0.0103764	0.000785433	0.179231	0.0127699	0.796838	Brain_Frontal_Cortex_BA9
CGS36	Prostate	LDAH	protein_coding	NM_001282724	0.0103051	0.000756795	0.177996	0.0122732	0.798668	Brain_Frontal_Cortex_BA9
CGS36	Prostate	VRK3	protein_coding	NM_001025778	0.000568268	9.02896e-05	0.170163	0.0262336	0.802945	Esophagus_Muscularis
CGS36	Prostate	LDAH	protein_coding	XR_001738876	0.00172426	0.000269986	0.152314	0.0230269	0.822664	Brain_Spinal_cord_cervical_c-1
CGS36	Prostate	METAP1D	protein_coding	XM_017003750	0.000402724	8.83989e-05	0.138713	0.0296166	0.831179	Brain_Cortex
CGS36	Prostate	FOXP4	protein_coding	NM_001012427	5.14705e-06	3.59541e-06	0.0905092	0.062377	0.847105	Colon_Transverse
CGS36	Prostate	FOXP4	protein_coding	NM_001012427	5.14705e-06	3.59541e-06	0.0905092	0.062377	0.847105	Colon_Transverse
CGS36	Prostate	FOXP4	protein_coding	NM_001012427	5.14705e-06	3.59541e-06	0.0905092	0.062377	0.847105	Colon_Transverse
CGS36	Prostate	WDPCP	protein_coding	XR_002959303	0.00181218	0.00069717	0.108444	0.0408716	0.848176	Thyroid
CGS36	Prostate	LDAH	protein_coding	NM_001282719	0.000957938	0.000702612	0.084859	0.0613888	0.852092	Brain_Caudate_basal_ganglia
CGS36	Prostate	VGLL3	protein_coding	XM_006713138	0.00588255	0.00207841	0.102706	0.0354341	0.853899	Artery_Aorta
CGS36	Prostate	LDAH	protein_coding	XM_011533014	0.000853254	0.000693681	0.0755855	0.0605875	0.86228	Brain_Caudate_basal_ganglia
CGS36	Prostate	LDAH	protein_coding	NM_001282724	0.000729493	0.000680346	0.0646222	0.0593939	0.874574	Brain_Caudate_basal_ganglia
CGS36	Prostate	LDAH	protein_coding	XR_001738876	0.000950167	0.000320382	0.0839614	0.0274232	0.887345	Brain_Substantia_nigra
CGS36	Prostate	LDAH	protein_coding	NM_001282719	0.00543362	0.000468729	0.0933412	0.00715844	0.893598	Brain_Spinal_cord_cervical_c-1
CGS36	Prostate	GATA2	protein_coding	NM_001145662	0.00185331	2.27408e-05	0.101866	0.000354033	0.895904	Adipose_Subcutaneous
CGS36	Prostate	LDAH	protein_coding	NM_001282719	2.88483e-15	0.00112474	2.56093e-13	0.098946	0.899929	Cells_Cultured_fibroblasts
CGS36	Prostate	LDAH	protein_coding	NM_001282724	0.00495875	0.000453172	0.0858085	0.00694006	0.90184	Brain_Spinal_cord_cervical_c-1
CGS36	Prostate	LDAH	protein_coding	XR_001738876	2.03912e-13	0.0010614	1.82149e-11	0.0939065	0.905032	Esophagus_Gastroesophageal_Junction
CGS36	Prostate	DCBLD1	protein_coding	XM_017010775	4.35391e-10	9.94409e-11	0.0780466	0.0169204	0.905033	Thyroid
CGS36	Prostate	GATA2	protein_coding	NM_001145661	0.00168881	2.11076e-05	0.0928241	0.00025495	0.905211	Adipose_Subcutaneous
CGS36	Prostate	VRK3	protein_coding	NM_001025778	0.00165324	0.000186512	0.0808397	0.00821087	0.90911	Pancreas
CGS36	Prostate	FOXP4	protein_coding	NM_001012427	3.16704e-07	4.87932e-06	0.00557033	0.0849102	0.909514	Artery_Tibial
CGS36	Prostate	FOXP4	protein_coding	NM_001012427	3.16704e-07	4.87932e-06	0.00557033	0.0849102	0.909514	Artery_Tibial
CGS36	Prostate	FOXP4	protein_coding	NM_001012427	3.16704e-07	4.87932e-06	0.00557033	0.0849102	0.909514	Artery_Tibial
CGS36	Prostate	LDAH	protein_coding	NM_001282719	1.10794e-11	0.00099448	9.89468e-10	0.0879026	0.911103	Esophagus_Mucosa
CGS36	Prostate	LDAH	protein_coding	XR_001738876	0.000529649	0.000455316	0.0469182	0.0394209	0.912676	Pancreas
CGS36	Prostate	LDAH	protein_coding	XR_001738876	0.000668981	0.000301277	0.0592279	0.0257593	0.914042	Brain_Hippocampus
CGS36	Prostate	LDAH	protein_coding	NM_001282724	1.34252e-11	0.00092611	1.19895e-09	0.0817898	0.917284	Esophagus_Mucosa
CGS36	Prostate	LDAH	protein_coding	XM_011533014	1.36561e-11	0.000923593	1.21957e-09	0.0815648	0.917512	Esophagus_Mucosa
CGS36	Prostate	LDAH	protein_coding	XM_011533014	0.00392385	0.000432546	0.0679001	0.0065638	0.92118	Brain_Spinal_cord_cervical_c-1
CGS36	Prostate	LDAH	protein_coding	NM_001282724	4.18692e-07	0.000855344	3.71918e-05	0.075055	0.924052	Brain_Nucleus_accumbens_basal_ganglia
CGS36	Prostate	LDAH	protein_coding	XM_011533014	3.62651e-07	0.000838382	3.22138e-05	0.0735467	0.925582	Brain_Nucleus_accumbens_basal_ganglia
CGS36	Prostate	LDAH	protein_coding	NM_001282719	3.44516e-07	0.000837762	3.05951e-05	0.0734726	0.925659	Brain_Nucleus_accumbens_basal_ganglia
CGS36	Prostate	LDAH	protein_coding	XR_001738876	2.8878e-05	0.000800648	0.00256334	0.0701425	0.926465	Brain_Amygdala
CGS36	Prostate	LDAH	protein_coding	XR_001738876	0.000174868	0.000569852	0.015472	0.0494852	0.934298	Minor_Salivary_Gland
CGS36	Prostate	FOXP4	protein_coding	NM_001012427	1.05727e-09	3.68532e-06	1.85955e-05	0.0638822	0.936096	Adipose_Subcutaneous
CGS36	Prostate	FOXP4	protein_coding	NM_001012427	1.05727e-09	3.68532e-06	1.85955e-05	0.0638822	0.936096	Adipose_Subcutaneous
CGS36	Prostate	FOXP4	protein_coding	NM_001012427	1.05727e-09	3.68532e-06	1.85955e-05	0.0638822	0.936096	Adipose_Subcutaneous
CGS36	Prostate	DNAJB8-AS1	lncRNA	NR_037890	0.000461119	0.0474192	0.000161378	0.0156591	0.936299	Testis
CGS36	Prostate	LDAH	protein_coding	NM_001282719	4.15697e-09	0.000663106	3.70993e-07	0.0582384	0.941098	Esophagus_Gastroesophageal_Junction
CGS36	Prostate	FOXP4	protein_coding	NM_001012427	2.40725e-09	3.34179e-06	4.23399e-05	0.057835	0.942119	Nerve_Tibial
CGS36	Prostate	FOXP4	protein_coding	NM_001012427	2.40725e-09	3.34179e-06	4.23399e-05	0.057835	0.942119	Nerve_Tibial
CGS36	Prostate	FOXP4	protein_coding	NM_001012427	2.40725e-09	3.34179e-06	4.23399e-05	0.057835	0.942119	Nerve_Tibial
CGS36	Prostate	LDAH	protein_coding	XM_011533014	2.7953e-15	0.000618813	2.49615e-13	0.0543136	0.945068	Thyroid
CGS36	Prostate	LDAH	protein_coding	NM_001282724	9.66899e-09	0.000608751	8.62793e-07	0.0533746	0.946016	Esophagus_Gastroesophageal_Junction
CGS36	Prostate	LDAH	protein_coding	NM_001282724	2.70351e-15	0.000608184	2.41406e-13	0.053361	0.946031	Thyroid
CGS36	Prostate	LDAH	protein_coding	XM_011533014	7.40868e-09	0.000605566	6.61195e-07	0.0530981	0.946296	Esophagus_Gastroesophageal_Junction
CGS36	Prostate	LDAH	protein_coding	XR_001738876	2.82316e-05	0.000569609	0.00250097	0.049513	0.947388	Adrenal_Gland
CGS36	Prostate	LDAH	protein_coding	NM_001282719	2.05124e-15	0.000543635	1.83163e-13	0.0475913	0.951865	Thyroid
CGS36	Prostate	LDAH	protein_coding	XR_001738876	0.000196512	0.000315735	0.0174208	0.0270349	0.955032	Vagina
CGS36	Prostate	LDAH	protein_coding	XR_001738876	2.50063e-07	0.000499266	2.21658e-05	0.0432992	0.956179	Stomach
CGS36	Prostate	LDAH	protein_coding	XR_001738876	1.89577e-15	0.00045916	1.6929e-13	0.0400428	0.959498	Cells_Cultured_fibroblasts
CGS36	Prostate	LDAH	protein_coding	XM_011533014	8.66143e-05	0.000374751	0.00767356	0.0322413	0.959624	Artery_Coronary
CGS36	Prostate	LDAH	protein_coding	NM_001282719	9.44679e-05	0.000591594	0.0055665	0.0338997	0.959848	Stomach
CGS36	Prostate	LDAH	protein_coding	XM_011533014	0.000104786	0.000315674	0.00928229	0.0270002	0.963297	Minor_Salivary_Gland
CGS36	Prostate	LDAH	protein_coding	NM_001282724	9.46763e-05	0.000315399	0.00838675	0.0269749	0.964228	Minor_Salivary_Gland
CGS36	Prostate	LDAH	protein_coding	NM_001282719	8.90057e-05	0.000313889	0.00788442	0.0268405	0.964872	Minor_Salivary_Gland
CGS36	Prostate	LDAH	protein_coding	XR_001738876	5.22357e-19	0.000395358	4.66617e-17	0.0343517	0.965253	Esophagus_Mucosa
CGS36	Prostate	LDAH	protein_coding	NM_001282719	1.23517e-09	0.000389836	1.10262e-07	0.0338341	0.965776	Colon_Transverse
CGS36	Prostate	LDAH	protein_coding	NM_001282724	9.29925e-05	0.000374879	0.00683458	0.026586	0.966112	Artery_Coronary
CGS36	Prostate	LDAH	protein_coding	XR_001738876	8.17056e-05	0.000304731	0.00723865	0.0260311	0.966344	Ovary
CGS36	Prostate	LDAH	protein_coding	NM_001282719	9.39414e-05	0.000370752	0.00690431	0.0262824	0.966349	Artery_Coronary
CGS36	Prostate	LDAH	protein_coding	XM_011533014	1.85772e-09	0.000378885	1.65835e-07	0.0328556	0.966765	Colon_Transverse
CGS36	Prostate	LDAH	protein_coding	NM_001282724	2.42643e-09	0.000376727	2.166e-07	0.0326623	0.966961	Colon_Transverse
CGS36	Prostate	LDAH	protein_coding	XR_001738876	1.12563e-05	0.000362529	0.000998212	0.0311817	0.967446	Artery_Coronary
CGS36	Prostate	LDAH	protein_coding	XR_001738876	1.79307e-13	0.000369931	1.60176e-11	0.0320785	0.967552	Colon_Transverse
CGS36	Prostate	LDAH	protein_coding	XR_001738876	1.66921e-13	0.000363437	1.49068e-11	0.0314886	0.968148	Brain_Nucleus_accumbens_basal_ganglia
CGS36	Prostate	LDAH	protein_coding	XR_001738876	3.32967e-07	0.00035972	2.95192e-05	0.0309223	0.968688	Brain_Hypothalamus
CGS36	Prostate	LDAH	protein_coding	NM_001282724	0.000112832	0.000587061	0.00494133	0.0247399	0.969619	Stomach
CGS36	Prostate	LDAH	protein_coding	XM_011533014	0.000111962	0.000582142	0.00490303	0.0245233	0.96988	Stomach
CGS36	Prostate	LDAH	protein_coding	NM_001282724	4.89411e-05	0.000296411	0.0043376	0.0253006	0.970016	Ovary
CGS36	Prostate	LDAH	protein_coding	XM_011533014	4.82477e-05	0.000294833	0.00427614	0.0251605	0.97022	Ovary
CGS36	Prostate	LDAH	protein_coding	XR_001738876	1.29908e-06	0.000331788	0.000115096	0.0284247	0.971127	Brain_Frontal_Cortex_BA9
CGS36	Prostate	LDAH	protein_coding	NM_001282724	6.70539e-07	0.000329618	5.97995e-05	0.0284245	0.971185	Spleen
CGS36	Prostate	LDAH	protein_coding	XR_001738876	1.32082e-07	0.000331085	1.17118e-05	0.0283861	0.971271	Spleen
CGS36	Prostate	LDAH	protein_coding	NM_001282719	3.7641e-07	0.000328784	3.35734e-05	0.0283542	0.971283	Spleen
CGS36	Prostate	LDAH	protein_coding	XM_011533014	7.17002e-07	0.000327281	6.3943e-05	0.0282159	0.971392	Spleen
CGS36	Prostate	LDAH	protein_coding	XM_011533014	2.96297e-13	0.000320348	2.64603e-11	0.0276361	0.972044	Pituitary
CGS36	Prostate	LDAH	protein_coding	NM_001282719	5.01314e-13	0.000319407	4.47693e-11	0.0275521	0.972128	Pituitary
CGS36	Prostate	LDAH	protein_coding	NM_001282719	2.0964e-05	0.000299771	0.00185752	0.0255889	0.972233	Cells_EBV-transformed_lymphocytes
CGS36	Prostate	LDAH	protein_coding	NM_001282724	4.32708e-13	0.000316816	3.86418e-11	0.02732	0.972363	Pituitary
CGS36	Prostate	LDAH	protein_coding	XM_011533014	2.06734e-05	0.000297727	0.00183177	0.0254076	0.972442	Cells_EBV-transformed_lymphocytes
CGS36	Prostate	LDAH	protein_coding	XR_001738876	3.23412e-08	0.000315856	2.88314e-06	0.0271853	0.972496	Brain_Cortex
CGS36	Prostate	LDAH	protein_coding	XR_001738876	1.29128e-06	0.00031538	0.00011449	0.0269903	0.972579	Brain_Anterior_cingulate_cortex_BA24
CGS36	Prostate	LDAH	protein_coding	XR_001738876	3.17903e-07	0.000315067	2.81623e-05	0.0269384	0.972718	Lung
CGS36	Prostate	LDAH	protein_coding	NM_001282719	1.48693e-05	0.000295535	0.00131786	0.0252198	0.973152	Ovary
CGS36	Prostate	LDAH	protein_coding	XM_011533014	6.45124e-11	0.000304013	5.75255e-09	0.0261352	0.973561	Colon_Sigmoid
CGS36	Prostate	LDAH	protein_coding	NM_001282724	2.37681e-05	0.000282102	0.00210598	0.0240221	0.973566	Cells_EBV-transformed_lymphocytes
CGS36	Prostate	LDAH	protein_coding	NM_001282724	8.96383e-11	0.00030378	7.99302e-09	0.0261144	0.973582	Colon_Sigmoid
CGS36	Prostate	LDAH	protein_coding	NM_001282719	2.54836e-11	0.000303376	2.27193e-09	0.0260732	0.973623	Colon_Sigmoid
CGS36	Prostate	LDAH	protein_coding	XR_001738876	7.04036e-27	0.000303131	6.28164e-25	0.0260727	0.973624	Adipose_Subcutaneous
CGS36	Prostate	LDAH	protein_coding	XM_011533014	5.5466e-23	0.000303941	4.91858e-21	0.025979	0.973717	Adipose_Subcutaneous
CGS36	Prostate	LDAH	protein_coding	XM_011533014	5.37756e-08	0.000301314	4.8035e-06	0.0259412	0.973753	Testis
CGS36	Prostate	LDAH	protein_coding	NM_001282724	5.05083e-23	0.000303456	4.47895e-21	0.025936	0.973761	Adipose_Subcutaneous
CGS36	Prostate	LDAH	protein_coding	NM_001282724	6.09771e-08	0.000301136	5.44678e-06	0.0259252	0.973768	Testis
CGS36	Prostate	LDAH	protein_coding	NM_001282719	4.94992e-21	0.000303279	4.38945e-19	0.0259201	0.973777	Adipose_Subcutaneous
CGS36	Prostate	LDAH	protein_coding	NM_001282719	3.65006e-08	0.000300576	3.26042e-06	0.0258751	0.973821	Testis
CGS36	Prostate	LDAH	protein_coding	NM_001282724	1.03181e-13	0.000300093	9.21714e-12	0.0258333	0.973867	Artery_Aorta
CGS36	Prostate	LDAH	protein_coding	NM_001282719	4.04788e-14	0.000299761	3.61597e-12	0.0258037	0.973897	Artery_Aorta
CGS36	Prostate	LDAH	protein_coding	XM_011533014	8.32287e-14	0.000299745	7.43482e-12	0.0258023	0.973898	Artery_Aorta
CGS36	Prostate	LDAH	protein_coding	NM_001282719	4.19761e-06	0.00029494	0.000374154	0.0253155	0.974011	Vagina
CGS36	Prostate	LDAH	protein_coding	XM_011533014	3.19187e-20	0.000298391	2.84842e-18	0.0256544	0.974047	Esophagus_Muscularis
CGS36	Prostate	LDAH	protein_coding	XR_001738876	1.62594e-37	0.000298086	1.45248e-35	0.0256544	0.974047	Nerve_Tibial
CGS36	Prostate	LDAH	protein_coding	XR_001738876	9.67151e-30	0.000298038	8.63952e-28	0.0256496	0.974052	Thyroid
CGS36	Prostate	LDAH	protein_coding	NM_001282724	3.62045e-20	0.000298184	3.23089e-18	0.0256359	0.974066	Esophagus_Muscularis
CGS36	Prostate	LDAH	protein_coding	XM_011533014	4.12607e-06	0.00029431	0.000367764	0.0252584	0.974075	Vagina
CGS36	Prostate	LDAH	protein_coding	NM_001282724	2.1704e-09	0.000298389	1.93472e-07	0.0256247	0.974077	Prostate
CGS36	Prostate	LDAH	protein_coding	NM_001282719	1.04895e-31	0.000297669	9.37034e-30	0.025617	0.974085	Nerve_Tibial
CGS36	Prostate	LDAH	protein_coding	XM_011533014	2.28642e-31	0.000297667	2.04248e-29	0.0256168	0.974086	Nerve_Tibial
CGS36	Prostate	LDAH	protein_coding	NM_001282724	2.64524e-31	0.000297639	2.36302e-29	0.0256143	0.974088	Nerve_Tibial
CGS36	Prostate	LDAH	protein_coding	NM_001282719	1.14204e-20	0.000297886	1.01915e-18	0.0256092	0.974093	Esophagus_Muscularis
CGS36	Prostate	LDAH	protein_coding	XM_011533014	1.93853e-09	0.000298188	1.72804e-07	0.0256068	0.974095	Prostate
CGS36	Prostate	LDAH	protein_coding	NM_001282719	8.82234e-10	0.000297892	7.86523e-08	0.0255834	0.974119	Prostate
CGS36	Prostate	LDAH	protein_coding	XR_001738876	7.91399e-15	0.000297228	7.06641e-13	0.0255654	0.974137	Artery_Aorta
CGS36	Prostate	LDAH	protein_coding	NM_001282724	3.87437e-06	0.0002938	0.000345368	0.0252157	0.974141	Vagina
CGS36	Prostate	LDAH	protein_coding	XR_001738876	1.90939e-13	0.00029759	1.70227e-11	0.0255568	0.974146	Colon_Sigmoid
CGS36	Prostate	LDAH	protein_coding	XR_001738876	3.25774e-09	0.000296935	2.90708e-07	0.0255232	0.97418	Prostate
CGS36	Prostate	LDAH	protein_coding	NM_001282719	4.72023e-21	0.000296736	4.21073e-19	0.0254964	0.974207	Skin_Sun_Exposed_Lower_leg
CGS36	Prostate	LDAH	protein_coding	XR_001738876	4.67871e-13	0.000296492	4.17704e-11	0.0254958	0.974208	Heart_Atrial_Appendage
CGS36	Prostate	LDAH	protein_coding	NM_001282724	5.79603e-21	0.000296595	5.17041e-19	0.0254838	0.97422	Skin_Sun_Exposed_Lower_leg
CGS36	Prostate	LDAH	protein_coding	XM_011533014	4.2472e-21	0.000296507	3.78876e-19	0.0254759	0.974228	Skin_Sun_Exposed_Lower_leg
CGS36	Prostate	LDAH	protein_coding	XR_001738876	1.63843e-08	0.000295972	1.46135e-06	0.025424	0.974279	Brain_Putamen_basal_ganglia
CGS36	Prostate	LDAH	protein_coding	NM_001282724	1.54191e-07	0.000296781	1.36595e-05	0.0253169	0.974372	Uterus
CGS36	Prostate	LDAH	protein_coding	XR_001738876	8.6037e-13	0.000294392	7.68552e-11	0.0253231	0.974383	Testis
CGS36	Prostate	LDAH	protein_coding	XM_011533014	1.3622e-07	0.000296611	1.20675e-05	0.0253019	0.974389	Uterus
CGS36	Prostate	LDAH	protein_coding	NM_001282719	1.64587e-12	0.000294176	1.47022e-10	0.0253038	0.974402	Breast_Mammary_Tissue
CGS36	Prostate	LDAH	protein_coding	NM_001282724	1.96332e-12	0.000294174	1.75379e-10	0.0253036	0.974402	Breast_Mammary_Tissue
CGS36	Prostate	LDAH	protein_coding	XM_011533014	1.38814e-12	0.00029416	1.24e-10	0.0253023	0.974404	Breast_Mammary_Tissue
CGS36	Prostate	LDAH	protein_coding	XR_001738876	3.2589e-20	0.000294079	2.91112e-18	0.0252952	0.974411	Pituitary
CGS36	Prostate	LDAH	protein_coding	XR_001738876	4.84386e-07	0.000295784	4.29324e-05	0.0252417	0.974419	Uterus
CGS36	Prostate	LDAH	protein_coding	NM_001282719	1.30496e-07	0.000296265	1.15604e-05	0.0252712	0.974421	Uterus
CGS36	Prostate	LDAH	protein_coding	XR_001738876	2.01879e-13	0.00029424	1.80113e-11	0.0252772	0.974429	Breast_Mammary_Tissue
CGS36	Prostate	LDAH	protein_coding	XR_001738876	1.51392e-27	0.000293946	1.35077e-25	0.0252524	0.974454	Esophagus_Muscularis
CGS36	Prostate	LDAH	protein_coding	NM_001282719	3.68094e-10	0.000295864	3.26246e-08	0.0252483	0.974456	Skin_Not_Sun_Exposed_Suprapubic
CGS36	Prostate	LDAH	protein_coding	XM_011533014	4.59555e-10	0.000295751	4.07309e-08	0.0252383	0.974466	Skin_Not_Sun_Exposed_Suprapubic
CGS36	Prostate	LDAH	protein_coding	NM_001282724	4.48947e-10	0.000295724	3.97902e-08	0.0252356	0.974469	Skin_Not_Sun_Exposed_Suprapubic
CGS36	Prostate	LDAH	protein_coding	XR_001738876	4.21708e-25	0.000293818	3.76043e-23	0.0252256	0.974481	Skin_Sun_Exposed_Lower_leg
CGS36	Prostate	LDAH	protein_coding	NM_001282724	4.16534e-22	0.000293053	3.72001e-20	0.0251977	0.974509	Artery_Tibial
CGS36	Prostate	LDAH	protein_coding	NM_001282719	1.22895e-22	0.000292938	1.09756e-20	0.0251873	0.97452	Artery_Tibial
CGS36	Prostate	LDAH	protein_coding	XR_001738876	3.40968e-11	0.000294734	3.02619e-09	0.025184	0.974521	Brain_Caudate_basal_ganglia
CGS36	Prostate	LDAH	protein_coding	XM_011533014	2.99119e-22	0.000292876	2.6714e-20	0.0251819	0.974525	Artery_Tibial
CGS36	Prostate	LDAH	protein_coding	NM_001282724	4.78534e-16	0.000294933	4.24139e-14	0.0251662	0.974539	Adipose_Visceral_Omentum
CGS36	Prostate	LDAH	protein_coding	NM_001282719	6.76304e-16	0.000294894	5.99429e-14	0.0251628	0.974542	Adipose_Visceral_Omentum
CGS36	Prostate	LDAH	protein_coding	XM_011533014	4.91533e-16	0.000294856	4.35653e-14	0.025159	0.974546	Adipose_Visceral_Omentum
CGS36	Prostate	LDAH	protein_coding	XR_001738876	1.11063e-21	0.000294649	9.84849e-20	0.0251535	0.974552	Adipose_Visceral_Omentum
CGS36	Prostate	LDAH	protein_coding	XR_001738876	2.47118e-28	0.000292566	2.20698e-26	0.0251542	0.974553	Artery_Tibial
CGS36	Prostate	LDAH	protein_coding	XR_001738876	1.83242e-17	0.000294628	1.62492e-15	0.025152	0.974553	Skin_Not_Sun_Exposed_Suprapubic
CGS36	Prostate	LDAH	protein_coding	XR_001738876	0.000951428	0.000395572	0.0164375	0.00585783	0.976358	Liver
CGS36	Prostate	LDAH	protein_coding	XR_001738876	5.86244e-05	0.000136491	0.00519429	0.01111	0.983501	Cells_EBV-transformed_lymphocytes
CGS36	Prostate	LDAH	protein_coding	NM_001282724	9.05047e-05	0.000590051	0.00157183	0.00925914	0.988488	Lung
CGS36	Prostate	LDAH	protein_coding	XM_011533014	9.02376e-05	0.00058561	0.00156719	0.00918192	0.988575	Lung
CGS36	Prostate	LDAH	protein_coding	NM_001282719	7.60348e-05	0.000545791	0.0013209	0.00849212	0.989565	Lung
CGS37	Prostate	KCNK6	protein_coding	NM_004823	5.89605e-05	2.13376e-05	0.180257	0.0644792	0.755183	Ovary
CGS37	Prostate	CLDN11	protein_coding	NM_005602	0.06204	0.0101387	0.147563	0.0233581	0.756901	Skin_Sun_Exposed_Lower_leg
CGS37	Prostate	SLC25A37	protein_coding	NM_016612	0.0483361	0.0120885	0.146479	0.0358762	0.75722	Brain_Hippocampus
CGS37	Prostate	MYNN	protein_coding	NM_018657	0.00581894	0.000247949	0.215835	0.00842722	0.76967	Colon_Sigmoid
CGS37	Prostate	SKIL	protein_coding	NM_001145097	0.0584915	0.00791679	0.139786	0.0181443	0.775662	Lung
CGS37	Prostate	STMN3	protein_coding	NM_015894	0.0343207	0.0131713	0.125163	0.0472538	0.780091	Ovary
CGS37	Prostate	STMN3	protein_coding	NM_015894	0.0307416	0.0407447	0.0629746	0.082683	0.782856	Pancreas
CGS37	Prostate	SKIL	protein_coding	XM_006713735	0.0564482	0.00768157	0.1349	0.0175741	0.783396	Lung
CGS37	Prostate	STMN3	protein_coding	NM_001276310	0.0331562	0.0128664	0.120884	0.0461226	0.78697	Ovary
CGS37	Prostate	RTEL1	protein_coding	NM_016434	0.00563665	0.00460927	0.0909213	0.0735239	0.825309	Colon_Transverse
CGS37	Prostate	KCNQ2_1	protein_coding	XM_017027843	0.065731	0.00284386	0.101812	0.0035789	0.826034	Brain_Frontal_Cortex_BA9
CGS37	Prostate	KCNQ2_1	protein_coding	XM_017027845	0.065731	0.00284386	0.101812	0.0035789	0.826034	Brain_Frontal_Cortex_BA9
CGS37	Prostate	EHBP1	protein_coding	NM_001142615	8.33877e-07	1.98342e-07	0.12672	0.029297	0.843982	Brain_Putamen_basal_ganglia
CGS37	Prostate	SLC25A37	protein_coding	NM_016612	0.0245167	0.0253672	0.0514874	0.0524273	0.846201	Brain_Cortex
CGS37	Prostate	ARFRP1	protein_coding	NM_001267547	0.0251163	0.00215963	0.105823	0.00824059	0.85866	Brain_Cortex
CGS37	Prostate	ARFRP1	protein_coding	NM_001267548	0.0251163	0.00215963	0.105823	0.00824059	0.85866	Brain_Cortex
CGS37	Prostate	SLC25A37	protein_coding	XM_017013532	0.015479	0.00275457	0.100874	0.0170873	0.863805	Thyroid
CGS37	Prostate	EHBP1	protein_coding	XM_024452766	7.49733e-07	1.51533e-07	0.113807	0.0221381	0.864054	Brain_Putamen_basal_ganglia
CGS37	Prostate	IGF2R	protein_coding	NM_000876	1.85377e-06	1.4828e-07	0.12446	0.00908892	0.866449	Brain_Cerebellar_Hemisphere
CGS37	Prostate	RTEL1	protein_coding	NM_001283010	0.00520591	0.00501605	0.063077	0.0599097	0.866791	Colon_Transverse
CGS37	Prostate	GMEB2	protein_coding	NM_012384	2.16487e-05	1.37997e-05	0.0669551	0.0417885	0.891221	Testis
CGS37	Prostate	GMEB2	protein_coding	XM_011528779	2.01486e-05	1.37479e-05	0.0623157	0.0416236	0.896027	Testis
CGS37	Prostate	STMN3	protein_coding	NM_015894	1.49842e-05	1.41432e-05	0.0468219	0.0432841	0.909865	Brain_Hippocampus
CGS37	Prostate	SLC25A37	protein_coding	NM_016612	0.00861707	0.0216071	0.0168189	0.0412613	0.911696	Cells_Cultured_fibroblasts
CGS37	Prostate	STMN3	protein_coding	NM_001276310	1.22575e-10	2.81293e-05	3.8032e-07	0.0863647	0.913607	Skin_Not_Sun_Exposed_Suprapubic
CGS37	Prostate	STMN3	protein_coding	NM_001276310	1.44515e-05	1.24823e-05	0.0448034	0.0377811	0.917389	Brain_Hippocampus
CGS37	Prostate	STMN3	protein_coding	NM_015894	5.2914e-11	2.37377e-05	1.64179e-07	0.072725	0.927251	Skin_Not_Sun_Exposed_Suprapubic
CGS37	Prostate	SLC25A37	protein_coding	NM_016612	0.00561069	0.00572668	0.0296315	0.0293144	0.929717	Prostate
CGS37	Prostate	ARFRP1	protein_coding	XM_017027576	1.11886e-05	1.13224e-05	0.03448	0.033961	0.931536	Cells_Cultured_fibroblasts
CGS37	Prostate	SLC25A37	protein_coding	NM_016612	0.000744876	0.0210358	0.000576112	0.0153075	0.962336	Skin_Not_Sun_Exposed_Suprapubic
CGS37	Prostate	SLC25A37	protein_coding	NM_016612	0.000771907	0.0171589	0.000640619	0.0132723	0.968156	Muscle_Skeletal
CGS38	Skin	ZNF276	protein_coding	NR_110128	0.00144038	5.30346e-05	0.207192	0.00684433	0.78447	Artery_Tibial
CGS38	Skin	DEF8	protein_coding	NM_001242821	1.93437e-05	3.25556e-06	0.165981	0.0271277	0.806869	Skin_Not_Sun_Exposed_Suprapubic
CGS38	Skin	ZNF276	protein_coding	NM_152287	0.00232301	0.000685995	0.10574	0.0303647	0.860886	Adrenal_Gland
CGS39	Skin	GAS8	protein_coding	NM_001286209	1.99651e-34	3.27368e-35	0.213416	0.0342416	0.752343	Skin_Not_Sun_Exposed_Suprapubic
CGS39	Skin	URAHP	transcribed_pseudogene	NR_027335	7.47583e-21	1.46368e-21	0.20518	0.0394164	0.755403	Small_Intestine_Terminal_Ileum
CGS39	Skin	DEF8	protein_coding	XM_011523160	3.41276e-31	1.03012e-32	0.233934	0.00630138	0.759765	Muscle_Skeletal
CGS39	Skin	TRAK2	protein_coding	XM_011511690	7.047e-11	3.64475e-11	0.15235	0.0780269	0.769623	Muscle_Skeletal
CGS39	Skin	DEF8	protein_coding	XM_011523157	3.20687e-31	1.00929e-32	0.21982	0.00614434	0.774035	Muscle_Skeletal
CGS39	Skin	RCC2_1	protein_coding	NM_001136204	4.83721e-11	9.9187e-12	0.187472	0.0376662	0.774862	Cells_EBV-transformed_lymphocytes
CGS39	Skin	DEF8	protein_coding	XM_011523159	3.05581e-31	9.96995e-33	0.209466	0.00604959	0.784484	Muscle_Skeletal
CGS39	Skin	SPATA33	protein_coding	NR_073515	5.79945e-17	2.68313e-18	0.206185	0.00875416	0.78506	Brain_Substantia_nigra
CGS39	Skin	GAS8	protein_coding	NM_001286209	7.08794e-21	5.43875e-22	0.194353	0.0141216	0.791526	Pancreas
CGS39	Skin	VPS9D1-AS1	lncRNA	NR_036480	2.80244e-10	1.34738e-11	0.196081	0.00863201	0.795287	Skin_Not_Sun_Exposed_Suprapubic
CGS39	Skin	GAS8	protein_coding	XM_017023122	6.77331e-21	5.56857e-22	0.185725	0.0144693	0.799805	Pancreas
CGS39	Skin	URAHP	transcribed_pseudogene	NR_027335	9.62421e-36	1.93725e-36	0.164971	0.0324042	0.802625	Colon_Sigmoid
CGS39	Skin	TRAK2	protein_coding	XM_011511690	2.0049e-12	1.01091e-12	0.125164	0.0622979	0.812538	Heart_Left_Ventricle
CGS39	Skin	SPATA33	protein_coding	NR_073515	5.31178e-19	3.10084e-19	0.117147	0.0675712	0.815282	Breast_Mammary_Tissue
CGS39	Skin	CASP10	protein_coding	NM_001230	7.90444e-11	3.79833e-11	0.119011	0.0563637	0.824626	Nerve_Tibial
CGS39	Skin	ZNF276	protein_coding	NR_110128	6.03187e-30	1.89171e-30	0.132725	0.0407986	0.826477	Whole_Blood
CGS39	Skin	AFG3L1P	transcribed_pseudogene	NR_003227	3.1215e-16	1.30087e-17	0.164022	0.00600553	0.829973	Esophagus_Mucosa
CGS39	Skin	CASP10	protein_coding	NM_032976	7.12219e-11	3.73373e-11	0.107233	0.0553783	0.837389	Nerve_Tibial
CGS39	Skin	ZNF276	protein_coding	NM_152287	2.67275e-24	7.44127e-25	0.125739	0.0341673	0.840094	Adrenal_Gland
CGS39	Skin	GAS8	protein_coding	XM_017023122	1.43417e-21	2.7378e-23	0.15206	0.00205692	0.845883	Artery_Coronary
CGS39	Skin	GAS8	protein_coding	NM_001286209	1.4128e-21	2.94433e-23	0.149794	0.00227384	0.847932	Artery_Coronary
CGS39	Skin	CFLAR	protein_coding	NM_001202515	0.0273667	0.0375036	0.0365624	0.0492561	0.849311	Brain_Cortex
CGS39	Skin	AFG3L1P	transcribed_pseudogene	NR_003226	0.0300954	0.0260996	0.0484538	0.0411663	0.854185	Cells_Cultured_fibroblasts
CGS39	Skin	ZBTB10	protein_coding	NM_001277145	0.000384463	0.000241395	0.0864883	0.0534445	0.859441	Artery_Coronary
CGS39	Skin	ZBTB10	protein_coding	NM_001277145	0.000383636	0.000229521	0.0861877	0.0507017	0.862497	Prostate
CGS39	Skin	CFLAR	protein_coding	XM_017005195	0.021085	0.035565	0.0281698	0.0466466	0.868534	Brain_Cortex
CGS39	Skin	TRAK2	protein_coding	XM_011511690	2.19137e-11	4.4878e-11	0.0414879	0.0840904	0.874422	Cells_Cultured_fibroblasts
CGS39	Skin	DEF8	protein_coding	NM_001242821	7.50351e-39	1.34431e-39	0.10184	0.0173645	0.880796	Skin_Not_Sun_Exposed_Suprapubic
CGS39	Skin	URAHP	transcribed_pseudogene	NR_027335	9.97702e-22	3.28458e-21	0.0273572	0.0891803	0.883463	Esophagus_Gastroesophageal_Junction
CGS39	Skin	TUBB3	protein_coding	NM_001197181	1.86489e-11	6.40903e-13	0.111661	0.00295206	0.885387	Skin_Sun_Exposed_Lower_leg
CGS39	Skin	ZBTB10	protein_coding	NM_001277145	2.80949e-05	0.000287706	0.00629443	0.0635281	0.929862	Brain_Cerebellum
CGS39	Skin	ZBTB10	protein_coding	NM_001277145	0.000108627	0.000203357	0.0243361	0.044628	0.930724	Lung
CGS39	Skin	CASP8	protein_coding	XM_005246887	3.94276e-13	6.03718e-13	0.0250111	0.0373596	0.937629	Whole_Blood
CGS39	Skin	NOX4	protein_coding	NM_001291929	8.35505e-12	3.58409e-10	0.0014049	0.0593269	0.939268	Artery_Aorta
CGS39	Skin	ZBTB10	protein_coding	NM_001277145	1.35122e-11	0.000269647	3.0397e-09	0.0597195	0.940011	Thyroid
CGS39	Skin	CASP8	protein_coding	XM_006712789	3.68469e-13	5.4448e-13	0.0233737	0.0335959	0.94303	Whole_Blood
CGS39	Skin	ZBTB10	protein_coding	NM_001277145	0.000127355	0.000123367	0.0284434	0.026608	0.944698	Colon_Sigmoid
CGS39	Skin	ZBTB10	protein_coding	NM_001277145	2.42605e-06	0.00024537	0.000543692	0.0540437	0.945165	Breast_Mammary_Tissue
CGS39	Skin	ZBTB10	protein_coding	NM_001277145	4.36714e-11	0.000235224	9.8196e-09	0.0519426	0.947822	Muscle_Skeletal
CGS39	Skin	ZBTB10	protein_coding	NM_001277145	1.62328e-13	0.000228025	3.65003e-11	0.0503232	0.949449	Artery_Tibial
CGS39	Skin	ZBTB10	protein_coding	NM_001277145	7.1829e-09	0.000223399	1.60689e-06	0.0490257	0.950749	Adipose_Subcutaneous
CGS39	Skin	ZBTB10	protein_coding	NM_001277145	3.5686e-05	0.00018021	0.00799468	0.0394198	0.95237	Adipose_Visceral_Omentum
CGS39	Skin	ZBTB10	protein_coding	NM_001277145	2.88328e-05	0.000183756	0.00646899	0.0402748	0.953044	Adrenal_Gland
CGS39	Skin	VPS9D1	protein_coding	XM_005256331	1.67196e-14	5.9039e-16	0.0438812	0.00059397	0.955525	Pancreas
CGS39	Skin	CASP8	protein_coding	NM_033355	1.14753e-13	5.52291e-13	0.00735314	0.0344315	0.958215	Whole_Blood
CGS39	Skin	ZBTB10	protein_coding	NM_001277145	1.6935e-07	0.000181527	3.80748e-05	0.0398527	0.959928	Colon_Transverse
CGS39	Skin	ZBTB10	protein_coding	NM_001277145	1.35706e-07	0.000178042	3.04382e-05	0.0389732	0.960818	Heart_Atrial_Appendage
CGS39	Skin	CASP8	protein_coding	NM_001080124	1.0159e-13	5.19358e-13	0.00650972	0.0323183	0.961172	Whole_Blood
CGS39	Skin	ZBTB10	protein_coding	NM_001277145	7.24583e-08	0.00017322	1.62335e-05	0.0378462	0.961964	Esophagus_Muscularis
CGS39	Skin	VPS9D1	protein_coding	NM_004913	1.3324e-14	5.40567e-16	0.0349691	0.000454158	0.964577	Pancreas
CGS40	Skin	DEF8	protein_coding	XM_011523157	6.45873e-09	2.03131e-10	0.235313	0.00664272	0.758044	Muscle_Skeletal
CGS40	Skin	AFG3L1P	transcribed_pseudogene	NR_003227	0.00957104	0.000398076	0.217617	0.00828695	0.764127	Esophagus_Mucosa
CGS40	Skin	DEF8	protein_coding	XM_011523159	6.16379e-09	2.00953e-10	0.224567	0.0065525	0.76888	Muscle_Skeletal
CGS40	Skin	DEF8	protein_coding	NM_001242821	0.00014754	9.24205e-06	0.194251	0.0113739	0.794218	Whole_Blood
CGS40	Skin	SPATA33	protein_coding	NR_073515	2.3232e-05	1.32643e-05	0.130826	0.0739001	0.795237	Breast_Mammary_Tissue
CGS40	Skin	GAS8	protein_coding	XM_017023122	0.0570893	0.00108881	0.144184	0.0019542	0.795684	Artery_Coronary
CGS40	Skin	GAS8	protein_coding	NM_001286209	0.0563395	0.00117316	0.141596	0.00214971	0.798742	Artery_Coronary
CGS40	Skin	ZNF276	protein_coding	NM_152287	0.00116444	0.000658074	0.12619	0.0705139	0.801473	Artery_Tibial
CGS40	Skin	CHMP1A	protein_coding	NM_002768	1.91828e-06	1.09504e-06	0.125863	0.071045	0.803089	Colon_Transverse
CGS40	Skin	DEF8	protein_coding	NM_001242821	8.46205e-09	1.51513e-09	0.1253	0.0215819	0.853118	Skin_Not_Sun_Exposed_Suprapubic
CGS40	Skin	CHMP1A	protein_coding	NM_002768	8.72491e-06	9.18146e-06	0.064096	0.0665807	0.869305	Brain_Cerebellum
CGS40	Skin	VPS9D1	protein_coding	XM_005256331	0.066563	0.0023552	0.0417178	0.000587326	0.888777	Pancreas
CGS40	Skin	VPS9D1	protein_coding	NM_004913	0.0537886	0.00218723	0.0337108	0.000460947	0.909852	Pancreas
CGS40	Skin	ZNF276	protein_coding	NM_152287	7.53528e-05	6.33437e-05	0.0255331	0.02051	0.953818	Muscle_Skeletal
CGS41	Skin	DEF8	protein_coding	XM_011523157	0.000100038	3.14591e-06	0.23591	0.00666133	0.757326	Muscle_Skeletal
CGS41	Skin	DEF8	protein_coding	XM_011523159	9.56049e-05	3.11655e-06	0.225455	0.00658155	0.767865	Muscle_Skeletal
CGS41	Skin	VPS9D1-AS1	lncRNA	NR_036480	0.000117253	0.0196306	0.000478619	0.0792303	0.900543	Whole_Blood
CGS43	Gastric	PSCA	protein_coding	NR_033343	1.09866e-05	7.235e-05	0.0089553	0.0580405	0.932921	Esophagus_Mucosa
CGS43	Gastric	PSCA	protein_coding	NR_033343	1.09353e-06	7.23544e-05	0.000891393	0.0580389	0.940996	Minor_Salivary_Gland
CGS43	Gastric	PSCA	protein_coding	NR_033343	3.1745e-08	5.75451e-05	2.58771e-05	0.0459542	0.953962	Skin_Not_Sun_Exposed_Suprapubic
CGS43	Gastric	PSCA	protein_coding	NR_033343	3.55236e-09	5.43952e-05	2.89573e-06	0.043384	0.956559	Skin_Sun_Exposed_Lower_leg
CGS46	Female genital organs	KCNQ2_1	protein_coding	NM_172109	0.0298127	0.00576672	0.177715	0.0336226	0.753083	Brain_Anterior_cingulate_cortex_BA24
CGS46	Female genital organs	HSCB	protein_coding	XR_002958669	0.161237	0.0136777	0.0659045	0.00483632	0.754345	Esophagus_Muscularis
CGS46	Female genital organs	GMEB2	protein_coding	NM_012384	0.0231222	0.0147473	0.127101	0.0803099	0.75472	Testis
CGS46	Female genital organs	NPAT	protein_coding	XM_017017802	1.86054e-06	6.09588e-07	0.184375	0.0596526	0.75597	Artery_Tibial
CGS46	Female genital organs	GMEB2	protein_coding	XM_011528779	0.0217159	0.0148256	0.119371	0.0807324	0.763355	Testis
CGS46	Female genital organs	PRKCI	protein_coding	NM_002740	1.17413e-06	3.98185e-07	0.160084	0.0535029	0.786412	Brain_Hypothalamus
CGS46	Female genital organs	CLPTM1L_1	protein_coding	NM_030782	8.74344e-06	3.39627e-06	0.153974	0.0590219	0.786992	Brain_Cortex
CGS46	Female genital organs	PRKCI	protein_coding	XR_001740206	1.16308e-06	3.95853e-07	0.158577	0.0531832	0.788238	Brain_Hypothalamus
CGS46	Female genital organs	STMN3	protein_coding	NM_015894	0.01621	0.0153232	0.0916228	0.0858196	0.791025	Brain_Hippocampus
CGS46	Female genital organs	PSMD13	protein_coding	XM_011520235	0.00183582	9.14108e-05	0.197026	0.00901849	0.792028	Brain_Cortex
CGS46	Female genital organs	STMN3	protein_coding	NM_001276310	0.0165166	0.0144315	0.0933376	0.0807597	0.794955	Brain_Hippocampus
CGS46	Female genital organs	MYNN	protein_coding	NM_018657	0.00585413	0.000154023	0.192688	0.00427264	0.797031	Spleen
CGS46	Female genital organs	ARFRP1	protein_coding	XM_017027576	0.0141463	0.0143196	0.0780933	0.0782347	0.815206	Cells_Cultured_fibroblasts
CGS46	Female genital organs	KREMEN1	protein_coding	NM_001039570	0.0126701	0.00201887	0.143978	0.0221224	0.819211	Heart_Atrial_Appendage
CGS46	Female genital organs	KREMEN1	protein_coding	XM_017028989	0.0126701	0.00201887	0.143978	0.0221224	0.819211	Heart_Atrial_Appendage
CGS46	Female genital organs	SIRT3	protein_coding	NM_001370310	4.08736e-08	2.45229e-08	0.110087	0.065224	0.824689	Esophagus_Mucosa
CGS46	Female genital organs	WRAP53	protein_coding	XR_001752551	0.020239	0.000617056	0.135039	0.00327631	0.840828	Vagina
CGS46	Female genital organs	NF2	protein_coding	XM_017028809	0.0773163	0.0163664	0.0546326	0.0107237	0.840961	Brain_Cerebellum
CGS46	Female genital organs	WRAP53	protein_coding	NM_001143990	0.0196665	0.000592185	0.131219	0.00310577	0.845416	Vagina
CGS46	Female genital organs	CNTROB	protein_coding	NM_001353207	0.0159807	0.000314625	0.134494	0.00180047	0.84741	Small_Intestine_Terminal_Ileum
CGS46	Female genital organs	PSMD13	protein_coding	XM_011520235	0.00094247	0.000388926	0.103368	0.041803	0.853498	Brain_Cerebellum
CGS46	Female genital organs	SIRT3	protein_coding	XM_011519957	5.14024e-08	3.18322e-09	0.138444	0.00771967	0.853836	Whole_Blood
CGS46	Female genital organs	PSMD13	protein_coding	XM_011520235	2.60318e-08	2.8366e-08	0.0701134	0.075546	0.854341	Esophagus_Mucosa
CGS46	Female genital organs	CNTROB	protein_coding	NM_001353206	0.0186849	0.000327384	0.123938	0.00131581	0.855734	Small_Intestine_Terminal_Ileum
CGS46	Female genital organs	SIRT3	protein_coding	XM_011519957	3.93424e-08	1.14745e-08	0.105963	0.0300409	0.863997	Esophagus_Mucosa
CGS46	Female genital organs	STN1	protein_coding	NM_024928	0.0357907	0.00195949	0.0902321	0.00407214	0.867946	Adrenal_Gland
CGS46	Female genital organs	MYNN	protein_coding	NM_018657	4.25951e-07	4.57366e-07	0.0580471	0.0614478	0.880504	Skin_Not_Sun_Exposed_Suprapubic
CGS46	Female genital organs	MYNN	protein_coding	NM_018657	5.65631e-07	3.11702e-07	0.0771181	0.0416162	0.881265	Muscle_Skeletal
CGS46	Female genital organs	STMN3	protein_coding	NM_015894	0.00473772	0.0120131	0.0289396	0.0724986	0.881811	Brain_Frontal_Cortex_BA9
CGS46	Female genital organs	PSMD13	protein_coding	XM_011520235	0.0566413	0.0526559	0.00471939	0.00350485	0.882479	Pancreas
CGS46	Female genital organs	STMN3	protein_coding	NM_001276310	0.00523919	0.0111855	0.0320062	0.067448	0.884121	Brain_Frontal_Cortex_BA9
CGS46	Female genital organs	ATM	protein_coding	NM_001351834	1.82062e-07	3.60198e-08	0.0943512	0.0177789	0.88787	Lung
CGS46	Female genital organs	ATM	protein_coding	NM_000051	1.7894e-07	3.56801e-08	0.0927336	0.0176011	0.889665	Lung
CGS46	Female genital organs	MYNN	protein_coding	NM_018657	2.59673e-07	4.01986e-07	0.0354058	0.0538992	0.910694	Nerve_Tibial
CGS46	Female genital organs	MYNN	protein_coding	NM_018657	1.51391e-07	5.09352e-07	0.0206372	0.0685225	0.91084	Esophagus_Mucosa
CGS46	Female genital organs	SIRT3	protein_coding	NM_001370310	2.46551e-08	6.64246e-09	0.0664047	0.0169738	0.916621	Artery_Tibial
CGS46	Female genital organs	MYNN	protein_coding	NM_018657	1.30483e-07	4.75938e-07	0.0177911	0.0639749	0.918233	Adipose_Visceral_Omentum
CGS46	Female genital organs	MYNN	protein_coding	NM_018657	2.49934e-07	3.50407e-07	0.034078	0.0468582	0.919063	Thyroid
CGS46	Female genital organs	STMN3	protein_coding	NM_015894	0.0011813	0.00785165	0.00715787	0.0466384	0.937171	Small_Intestine_Terminal_Ileum
CGS46	Female genital organs	SIRT3	protein_coding	XM_011519957	1.63795e-08	7.18792e-09	0.0441155	0.0184221	0.937462	Artery_Tibial
CGS46	Female genital organs	STMN3	protein_coding	NM_001276310	0.00114199	0.00778003	0.00691964	0.0462036	0.937955	Small_Intestine_Terminal_Ileum
CGS46	Female genital organs	MYNN	protein_coding	NM_018657	1.01217e-08	4.31342e-07	0.00137996	0.0578668	0.940753	Artery_Tibial
CGS46	Female genital organs	STMN3	protein_coding	NM_015894	1.71442e-08	0.00777767	1.04094e-07	0.0462775	0.945945	Skin_Not_Sun_Exposed_Suprapubic
CGS46	Female genital organs	PSMD13	protein_coding	XM_011520235	1.83364e-05	0.00148723	0.000644438	0.0513225	0.946528	Testis
CGS46	Female genital organs	SIRT3	protein_coding	XM_011519957	8.11358e-10	1.82955e-08	0.00218527	0.0483266	0.949488	Skin_Sun_Exposed_Lower_leg
CGS46	Female genital organs	STMN3	protein_coding	NM_001276310	2.82915e-08	0.0066119	1.71776e-07	0.0391909	0.954197	Skin_Not_Sun_Exposed_Suprapubic
CGS46	Female genital organs	PSMD13	protein_coding	XM_011520235	1.08812e-09	5.71812e-09	0.00293071	0.0144184	0.982651	Esophagus_Muscularis
CGS46	Female genital organs	SIRT3	protein_coding	XM_011519957	2.29847e-10	4.11944e-10	0.000619057	0.000110235	0.999271	Muscle_Skeletal
CGS46	Female genital organs	SIRT3	protein_coding	NM_001370310	1.68236e-10	4.64767e-10	0.000453119	0.000252484	0.999294	Muscle_Skeletal
CGS47	Breast	GOSR1	protein_coding	NM_001007025	0.000466507	8.62166e-05	0.199822	0.0361664	0.763458	Artery_Aorta
CGS47	Breast	GOSR1	protein_coding	NM_001007025	0.000466507	8.62166e-05	0.199822	0.0361664	0.763458	Artery_Aorta
CGS47	Breast	RPGRIP1L	protein_coding	NM_001328423	0.000378513	1.39721e-05	0.225075	0.00754125	0.766991	Testis
CGS47	Breast	TRAK2	protein_coding	XM_011511690	5.44237e-09	2.30287e-09	0.142391	0.0594529	0.798156	Heart_Left_Ventricle
CGS47	Breast	ATG10	protein_coding	XM_005248612	0.0037156	0.000472899	0.171624	0.0210401	0.803148	Prostate
CGS47	Breast	ATG10	protein_coding	NM_031482	0.000817675	0.000441253	0.0988435	0.0524928	0.847405	Breast_Mammary_Tissue
CGS47	Breast	ATG10	protein_coding	XM_005248612	0.000432301	0.000598597	0.0530353	0.0725634	0.87337	Colon_Transverse
CGS47	Breast	ATG10	protein_coding	XM_005248611	0.000335374	0.000660443	0.0412708	0.0803961	0.877337	Cells_Cultured_fibroblasts
CGS47	Breast	ATG10	protein_coding	NM_031482	0.000534149	0.000434014	0.0641848	0.0512688	0.883578	Esophagus_Mucosa
CGS47	Breast	ATG10	protein_coding	XM_005248612	0.000215846	0.00054674	0.0260586	0.0650987	0.90808	Esophagus_Mucosa
CGS47	Breast	ATG10	protein_coding	XM_005248612	0.00031995	0.00038907	0.0387289	0.0461813	0.914381	Colon_Sigmoid
CGS47	Breast	ATG10	protein_coding	XM_005248612	0.000166593	0.000507201	0.0199706	0.0598822	0.919473	Skin_Not_Sun_Exposed_Suprapubic
CGS47	Breast	ATG10	protein_coding	NM_031482	0.000138098	0.000478697	0.0167485	0.0571308	0.925504	Skin_Not_Sun_Exposed_Suprapubic
CGS47	Breast	CASP8	protein_coding	XM_005246887	1.14407e-09	1.58491e-09	0.0300902	0.0407556	0.929154	Whole_Blood
CGS47	Breast	CASP8	protein_coding	XM_006712789	1.07549e-09	1.44146e-09	0.0282865	0.036977	0.934737	Whole_Blood
CGS47	Breast	ATG10	protein_coding	XM_005248612	4.73453e-08	0.000530588	5.82704e-06	0.0643672	0.935096	Muscle_Skeletal
CGS47	Breast	ATG10	protein_coding	XM_005248612	4.55653e-05	0.000461393	0.00560755	0.0558439	0.938042	Skin_Sun_Exposed_Lower_leg
CGS47	Breast	ATG10	protein_coding	XM_005248612	2.86216e-05	0.000478439	0.00349456	0.0574766	0.938522	Adipose_Subcutaneous
CGS47	Breast	ATG10	protein_coding	NM_031482	2.55452e-05	0.000463062	0.00312707	0.0557443	0.94064	Adipose_Subcutaneous
CGS47	Breast	ATG10	protein_coding	XM_005248612	2.32548e-06	0.000461171	0.000285876	0.0557494	0.943501	Artery_Aorta
CGS47	Breast	ATG10	protein_coding	XM_005248612	2.32548e-06	0.000461171	0.000285876	0.0557494	0.943501	Artery_Aorta
CGS47	Breast	ATG10	protein_coding	NM_031482	1.16249e-07	0.000441345	1.42919e-05	0.0533133	0.946231	Artery_Aorta
CGS47	Breast	ATG10	protein_coding	NM_031482	1.16249e-07	0.000441345	1.42919e-05	0.0533133	0.946231	Artery_Aorta
CGS47	Breast	ATG10	protein_coding	XM_005248612	2.24364e-06	0.000434708	0.000276359	0.0525982	0.946688	Artery_Tibial
CGS47	Breast	ATG10	protein_coding	NM_031482	8.96986e-06	0.000395344	0.00110383	0.0477001	0.950792	Skin_Sun_Exposed_Lower_leg
CGS47	Breast	ATG10	protein_coding	XM_005248612	6.41255e-06	0.000386407	0.000788361	0.0465527	0.952266	Esophagus_Gastroesophageal_Junction
CGS47	Breast	ATG10	protein_coding	NM_031482	4.32689e-08	0.000390769	5.33023e-06	0.0471857	0.952418	Artery_Tibial
CGS47	Breast	ATG10	protein_coding	NM_031482	2.71479e-11	0.000389071	3.34121e-09	0.0469319	0.952679	Nerve_Tibial
CGS47	Breast	CASP8	protein_coding	NM_033355	3.38133e-10	1.47346e-09	0.00884675	0.0375974	0.953556	Whole_Blood
CGS47	Breast	ATG10	protein_coding	NM_031482	2.02353e-07	0.000367677	2.49049e-05	0.0442972	0.95531	Esophagus_Gastroesophageal_Junction
CGS47	Breast	ATG10	protein_coding	XM_005248612	1.57363e-08	0.000367196	1.93671e-06	0.0442364	0.955394	Thyroid
CGS47	Breast	ATG10	protein_coding	NM_031482	3.42405e-06	0.000362348	0.000421788	0.0436799	0.955533	Esophagus_Muscularis
CGS47	Breast	ATG10	protein_coding	NM_031482	1.27156e-07	0.000359432	1.56493e-05	0.0432796	0.956345	Thyroid
CGS47	Breast	ATG10	protein_coding	XM_005248612	1.32503e-10	0.000358698	1.63076e-08	0.04319	0.956451	Nerve_Tibial
CGS47	Breast	CASP8	protein_coding	NM_001080124	3.00724e-10	1.39409e-09	0.00786799	0.0355177	0.956614	Whole_Blood
CGS47	Breast	ATG10	protein_coding	XM_005248612	2.92008e-07	0.000333082	3.59379e-05	0.0400333	0.959597	Esophagus_Muscularis
CGS49	Prostate	SLC22A3	protein_coding	NM_021977	9.90364e-08	5.18911e-09	0.236986	0.0116658	0.751348	Esophagus_Muscularis
CGS49	Prostate	EHBP1	protein_coding	XM_024452766	5.15323e-10	1.00996e-10	0.206667	0.0397499	0.753583	Brain_Putamen_basal_ganglia
CGS49	Prostate	ZBTB7B	protein_coding	NM_001256455	0.17124	0.0208791	0.0481038	0.00511056	0.754666	Whole_Blood
CGS49	Prostate	ZBTB7B	protein_coding	XM_006711359	0.17124	0.0208791	0.0481038	0.00511056	0.754666	Whole_Blood
CGS49	Prostate	SFTPB	protein_coding	XM_005264487	3.77814e-07	6.08309e-08	0.20503	0.0322487	0.76272	Lung
CGS49	Prostate	PBXIP1	protein_coding	NM_020524	0.00575233	0.000836249	0.19935	0.0282148	0.765847	Liver
CGS49	Prostate	MCAT	protein_coding	NM_173467	0.00585019	0.000458767	0.211405	0.0158117	0.766474	Esophagus_Mucosa
CGS49	Prostate	THADA	protein_coding	NM_001271644	0.107933	0.0296928	0.0755976	0.0200303	0.766746	Artery_Coronary
CGS49	Prostate	PBXIP1	protein_coding	NM_020524	0.00551201	0.000994438	0.192283	0.0339232	0.767287	Esophagus_Mucosa
CGS49	Prostate	TUBA1C	protein_coding	NM_001303117	0.0123899	0.154946	0.00461178	0.0569029	0.77115	Lung
CGS49	Prostate	FOXP4	protein_coding	NM_001012427	3.66361e-07	1.72989e-07	0.155911	0.0728473	0.771241	Esophagus_Gastroesophageal_Junction
CGS49	Prostate	FOXP4	protein_coding	NM_001012427	3.66361e-07	1.72989e-07	0.155911	0.0728473	0.771241	Esophagus_Gastroesophageal_Junction
CGS49	Prostate	FOXP4	protein_coding	NM_001012427	3.66361e-07	1.72989e-07	0.155911	0.0728473	0.771241	Esophagus_Gastroesophageal_Junction
CGS49	Prostate	TUBA1C	protein_coding	NM_001303114	0.0022567	0.156224	0.00100706	0.0689438	0.771568	Lung
CGS49	Prostate	GGCX	protein_coding	NM_000821	3.35414e-07	8.20235e-08	0.181052	0.0434998	0.775448	Breast_Mammary_Tissue
CGS49	Prostate	ZBTB7B	protein_coding	NM_001256455	0.00627912	0.000550714	0.199088	0.0166837	0.777398	Testis
CGS49	Prostate	ZBTB7B	protein_coding	XM_006711359	0.00627912	0.000550714	0.199088	0.0166837	0.777398	Testis
CGS49	Prostate	MCAT	protein_coding	NM_014507	0.0053714	0.00045593	0.194103	0.0156913	0.784378	Esophagus_Mucosa
CGS49	Prostate	SIPA1L3	protein_coding	XM_017026518	0.0592783	0.00140542	0.149631	0.00276065	0.786925	Brain_Cerebellar_Hemisphere
CGS49	Prostate	PBXIP1	protein_coding	NM_020524	0.0050249	0.000837484	0.176391	0.0286093	0.789138	Adrenal_Gland
CGS49	Prostate	SLC2A4RG	protein_coding	NM_020062	0.00820796	0.002738	0.149083	0.0489397	0.791032	Breast_Mammary_Tissue
CGS49	Prostate	KCNK6	protein_coding	XM_024451788	0.000271074	5.43752e-06	0.202652	0.00327123	0.7938	Skin_Sun_Exposed_Lower_leg
CGS49	Prostate	SLC22A3	protein_coding	NM_021977	6.38624e-08	1.95012e-08	0.15288	0.0458826	0.801238	Artery_Tibial
CGS49	Prostate	GGCX	protein_coding	NM_000821	1.80537e-07	1.67258e-07	0.0980035	0.0899833	0.812013	Brain_Nucleus_accumbens_basal_ganglia
CGS49	Prostate	GGCX	protein_coding	XM_005264259	2.37435e-07	8.97712e-08	0.128842	0.0478902	0.823268	Nerve_Tibial
CGS49	Prostate	FOXP4	protein_coding	NM_001012427	2.08855e-07	1.55276e-07	0.0962187	0.070702	0.833079	Colon_Transverse
CGS49	Prostate	FOXP4	protein_coding	NM_001012427	2.08855e-07	1.55276e-07	0.0962187	0.070702	0.833079	Colon_Transverse
CGS49	Prostate	FOXP4	protein_coding	NM_001012427	2.08855e-07	1.55276e-07	0.0962187	0.070702	0.833079	Colon_Transverse
CGS49	Prostate	GEMIN4	protein_coding	XM_011523912	0.000303416	1.91869e-05	0.15303	0.00883924	0.837808	Esophagus_Mucosa
CGS49	Prostate	GEMIN4	protein_coding	XM_011523913	0.000303416	1.91869e-05	0.15303	0.00883924	0.837808	Esophagus_Mucosa
CGS49	Prostate	COMMD1	protein_coding	NM_001371765	0.00640788	0.00145742	0.117675	0.0259157	0.848544	Spleen
CGS49	Prostate	PBXIP1	protein_coding	NM_020524	0.00139366	0.00255229	0.0496903	0.0901447	0.856219	Colon_Sigmoid
CGS49	Prostate	SLC2A4RG	protein_coding	NM_020062	0.00761483	0.000111916	0.132527	0.00108909	0.858658	Testis
CGS49	Prostate	MCAT	protein_coding	NM_173467	0.00114537	0.000588374	0.0919811	0.0463906	0.859895	Artery_Tibial
CGS49	Prostate	MCAT	protein_coding	NM_014507	0.00126339	0.000583697	0.0896785	0.0405642	0.86791	Artery_Tibial
CGS49	Prostate	ENSA	protein_coding	NM_207047	0.00343145	0.0231888	0.0136213	0.0911809	0.868577	Thyroid
CGS49	Prostate	GGCX	protein_coding	NM_000821	1.30708e-07	1.11149e-07	0.0709333	0.059449	0.869617	Prostate
CGS49	Prostate	GOLPH3L	protein_coding	XM_006711428	0.0158737	0.0198798	0.041781	0.0514546	0.871011	Colon_Sigmoid
CGS49	Prostate	GGCX	protein_coding	NM_000821	1.9114e-07	3.2682e-08	0.102377	0.0166238	0.880999	Spleen
CGS49	Prostate	ZBTB7B	protein_coding	NM_001256455	0.0674421	0.0247888	0.0198165	0.00640213	0.88155	Pituitary
CGS49	Prostate	ZBTB7B	protein_coding	XM_006711359	0.0674421	0.0247888	0.0198165	0.00640213	0.88155	Pituitary
CGS49	Prostate	ENSA	protein_coding	NM_207047	0.0014383	0.0222148	0.00571855	0.0874411	0.883187	Lung
CGS49	Prostate	ENSA	protein_coding	NM_207047	0.000170209	0.0233541	0.000676522	0.0919405	0.883859	Esophagus_Mucosa
CGS49	Prostate	ENSA	protein_coding	NM_207047	0.000381035	0.02241	0.00152228	0.0886435	0.887043	Adipose_Subcutaneous
CGS49	Prostate	GGCX	protein_coding	NM_000821	1.19138e-07	7.86513e-08	0.0646716	0.0418006	0.893528	Heart_Atrial_Appendage
CGS49	Prostate	VAMP8	protein_coding	XM_017005170	2.5333e-08	1.69964e-07	0.0137519	0.0913696	0.894878	Thyroid
CGS49	Prostate	PBXIP1	protein_coding	NM_020524	0.00149428	0.00140376	0.052869	0.0487707	0.895462	Pituitary
CGS49	Prostate	VAMP8	protein_coding	XM_017005170	8.69104e-08	9.85735e-08	0.0471781	0.052609	0.900213	Whole_Blood
CGS49	Prostate	PBXIP1	protein_coding	NM_020524	0.00104415	0.00164375	0.0369436	0.0572551	0.903113	Whole_Blood
CGS49	Prostate	TECPR1	protein_coding	NM_015395	5.29638e-08	1.05931e-07	0.0320465	0.06319	0.904763	Brain_Hypothalamus
CGS49	Prostate	GGCX	protein_coding	NM_000821	1.20112e-07	5.68542e-08	0.0651877	0.0299514	0.904861	Heart_Left_Ventricle
CGS49	Prostate	GGCX	protein_coding	XM_005264259	1.15651e-07	5.92592e-08	0.0626457	0.0311932	0.906161	Esophagus_Mucosa
CGS49	Prostate	FOXP4	protein_coding	NM_001012427	3.80347e-11	2.00049e-07	1.75258e-05	0.0912711	0.908711	Adipose_Subcutaneous
CGS49	Prostate	FOXP4	protein_coding	NM_001012427	3.80347e-11	2.00049e-07	1.75258e-05	0.0912711	0.908711	Adipose_Subcutaneous
CGS49	Prostate	FOXP4	protein_coding	NM_001012427	3.80347e-11	2.00049e-07	1.75258e-05	0.0912711	0.908711	Adipose_Subcutaneous
CGS49	Prostate	TECPR1	protein_coding	NM_015395	4.12697e-08	1.09512e-07	0.0249708	0.065352	0.909677	Brain_Putamen_basal_ganglia
CGS49	Prostate	PBXIP1	protein_coding	NM_020524	0.00143964	0.000938908	0.0516072	0.0327441	0.91327	Esophagus_Gastroesophageal_Junction
CGS49	Prostate	SLC25A37	protein_coding	NM_016612	8.78836e-08	4.06862e-06	0.00184425	0.0844669	0.913685	Breast_Mammary_Tissue
CGS49	Prostate	TECPR1	protein_coding	NM_015395	3.61821e-08	1.05851e-07	0.0218871	0.063116	0.914997	Lung
CGS49	Prostate	GGCX	protein_coding	NM_000821	2.78115e-11	1.49089e-07	1.5093e-05	0.0799894	0.919995	Brain_Cerebellum
CGS49	Prostate	GGCX	protein_coding	NM_000821	2.05561e-08	1.27818e-07	0.0111587	0.0684645	0.920377	Artery_Aorta
CGS49	Prostate	ENSA	protein_coding	NM_207047	0.000932244	0.0148832	0.00371142	0.0583304	0.922143	Nerve_Tibial
CGS49	Prostate	GGCX	protein_coding	NM_000821	1.09141e-08	1.29986e-07	0.00592459	0.0696368	0.924438	Brain_Anterior_cingulate_cortex_BA24
CGS49	Prostate	GGCX	protein_coding	NM_000821	2.08175e-08	1.16185e-07	0.0113006	0.0621434	0.926556	Muscle_Skeletal
CGS49	Prostate	TECPR1	protein_coding	NM_015395	1.19907e-08	1.0936e-07	0.00725515	0.0652426	0.927502	Brain_Amygdala
CGS49	Prostate	TUBA1C	protein_coding	NM_001303114	0.00365568	0.0014683	0.048257	0.0184542	0.928165	Esophagus_Gastroesophageal_Junction
CGS49	Prostate	SLC2A4RG	protein_coding	NM_020062	8.1141e-05	0.00251988	0.00204212	0.0624861	0.932871	Artery_Tibial
CGS49	Prostate	ZBTB7B	protein_coding	NM_001256455	3.34469e-06	0.0383047	2.33991e-06	0.0258617	0.935828	Lung
CGS49	Prostate	ZBTB7B	protein_coding	XM_006711359	3.34469e-06	0.0383047	2.33991e-06	0.0258617	0.935828	Lung
CGS49	Prostate	GGCX	protein_coding	NM_000821	3.76587e-08	8.18141e-08	0.0204429	0.0434764	0.936081	Brain_Frontal_Cortex_BA9
CGS49	Prostate	ENSA	protein_coding	NM_207168	0.0238662	0.0144757	0.0133617	0.00716322	0.941133	Lung
CGS49	Prostate	SLC2A4RG	protein_coding	NM_020062	0.00033334	0.00256657	0.00610472	0.0460588	0.944937	Skin_Not_Sun_Exposed_Suprapubic
CGS49	Prostate	SLC2A4RG	protein_coding	NM_020062	0.00263907	0.000292317	0.0469882	0.00425884	0.945822	Muscle_Skeletal
CGS49	Prostate	GGCX	protein_coding	NM_000821	7.19456e-11	1.0111e-07	3.90547e-05	0.05394	0.946021	Brain_Cerebellar_Hemisphere
CGS49	Prostate	ZBTB7B	protein_coding	NM_001256455	0.00905502	0.03116	0.00264509	0.00815323	0.948987	Esophagus_Gastroesophageal_Junction
CGS49	Prostate	ZBTB7B	protein_coding	XM_006711359	0.00905502	0.03116	0.00264509	0.00815323	0.948987	Esophagus_Gastroesophageal_Junction
CGS49	Prostate	GGCX	protein_coding	NM_000821	4.47512e-12	8.82949e-08	2.4293e-06	0.0469775	0.95302	Adipose_Visceral_Omentum
CGS49	Prostate	TECPR1	protein_coding	NM_015395	8.66658e-09	6.4469e-08	0.00524384	0.0380512	0.956705	Brain_Anterior_cingulate_cortex_BA24
CGS49	Prostate	GGCX	protein_coding	NM_000821	1.49273e-11	8.01442e-08	8.10323e-06	0.0425485	0.957443	Colon_Transverse
CGS49	Prostate	PBXIP1	protein_coding	NM_020524	0.000268936	0.000883434	0.00951225	0.030288	0.959047	Skin_Not_Sun_Exposed_Suprapubic
CGS49	Prostate	SLC2A4RG	protein_coding	NM_020062	6.79838e-05	0.00198806	0.00124451	0.0354321	0.961267	Esophagus_Muscularis
CGS49	Prostate	SLC2A4RG	protein_coding	NM_020062	0.000811845	0.00122533	0.0148152	0.0213991	0.961748	Adipose_Subcutaneous
CGS49	Prostate	GGCX	protein_coding	NM_000821	2.06587e-17	5.69981e-08	1.12145e-11	0.0299711	0.970029	Skin_Sun_Exposed_Lower_leg
CGS49	Prostate	GGCX	protein_coding	NM_000821	4.41823e-13	5.35738e-08	2.39842e-07	0.0281105	0.971889	Pancreas
CGS49	Prostate	GGCX	protein_coding	NM_000821	2.45921e-13	5.10677e-08	1.33495e-07	0.0267482	0.973252	Artery_Tibial
CGS49	Prostate	TECPR1	protein_coding	NM_015395	8.90383e-10	4.43857e-08	0.000538739	0.0258826	0.973579	Brain_Cortex
CGS49	Prostate	TECPR1	protein_coding	NM_015395	3.04602e-10	4.37533e-08	0.000184304	0.0254993	0.974316	Brain_Frontal_Cortex_BA9
CGS49	Prostate	TECPR1	protein_coding	NM_015395	1.83547e-10	4.12848e-08	0.000111058	0.0240041	0.975885	Brain_Hippocampus
CGS49	Prostate	SLC2A4RG	protein_coding	NM_020062	7.32515e-05	0.00119983	0.00135971	0.0212955	0.976072	Skin_Sun_Exposed_Lower_leg
CGS49	Prostate	ZBTB7B	protein_coding	NM_001256455	4.68268e-05	0.0145755	2.61782e-05	0.00717015	0.978181	Esophagus_Muscularis
CGS49	Prostate	ZBTB7B	protein_coding	XM_006711359	4.68268e-05	0.0145755	2.61782e-05	0.00717015	0.978181	Esophagus_Muscularis
CGS49	Prostate	ZBTB7B	protein_coding	NM_001256455	6.36045e-06	0.0170792	1.86965e-06	0.00404155	0.978871	Thyroid
CGS49	Prostate	ZBTB7B	protein_coding	XM_006711359	6.36045e-06	0.0170792	1.86965e-06	0.00404155	0.978871	Thyroid
CGS49	Prostate	GGCX	protein_coding	NM_000821	1.65441e-11	4.0594e-08	8.9809e-06	0.0210574	0.978934	Adipose_Subcutaneous
CGS49	Prostate	ZBTB7B	protein_coding	NM_001256455	0.000203916	0.014424	8.57103e-05	0.00508252	0.980204	Breast_Mammary_Tissue
CGS49	Prostate	ZBTB7B	protein_coding	XM_006711359	0.000203916	0.014424	8.57103e-05	0.00508252	0.980204	Breast_Mammary_Tissue
CGS49	Prostate	GGCX	protein_coding	NM_000821	4.80644e-12	2.40347e-08	2.60916e-06	0.0120592	0.987938	Liver
CGS49	Prostate	ZBTB7B	protein_coding	NM_001256455	6.16283e-07	0.00801895	3.37958e-07	0.00340887	0.988571	Adipose_Visceral_Omentum
CGS49	Prostate	ZBTB7B	protein_coding	XM_006711359	6.16283e-07	0.00801895	3.37958e-07	0.00340887	0.988571	Adipose_Visceral_Omentum
CGS49	Prostate	SLC2A4RG	protein_coding	NM_020062	0.000231148	0.000260486	0.00424078	0.00378755	0.99148	Esophagus_Gastroesophageal_Junction
CGS49	Prostate	CHMP2B	protein_coding	XM_011533576	2.08631e-05	0.000271195	0.00025808	0.00235762	0.997092	Nerve_Tibial
CGS49	Prostate	SLC2A4RG	protein_coding	NM_020062	1.03744e-06	5.84954e-05	1.88499e-05	6.29825e-05	0.999859	Cells_Cultured_fibroblasts
CGS51	Leukemia	EIF2AK4	protein_coding	NM_001013703	0.000134733	3.6881e-06	0.219625	0.00523685	0.775	Cells_Cultured_fibroblasts
CGS51	Leukemia	IRF4	protein_coding	NM_001195286	0.00451282	0.00022597	0.138563	0.00608761	0.850611	Cells_EBV-transformed_lymphocytes
CGS51	Leukemia	IRF4	protein_coding	XM_006715090	0.00426902	0.000233588	0.131077	0.00631403	0.858106	Cells_EBV-transformed_lymphocytes
CGS51	Leukemia	DUSP22	protein_coding	NM_020185	0.00301512	0.000704875	0.0930229	0.0208645	0.882393	Ovary
CGS52	Cervical	PAX8-AS1	lncRNA	NR_047570	3.68727e-09	8.34328e-10	0.10977	0.0239716	0.866258	Artery_Aorta
CGS52	Cervical	HLA-DQB1-AS1_2	lncRNA	NR_133907	5.97445e-29	7.12117e-29	0.0486611	0.0571068	0.894232	Artery_Coronary
CGS52	Cervical	PSD4	protein_coding	NM_012455	1.21886e-07	6.0563e-08	0.0398502	0.0188595	0.94129	Skin_Sun_Exposed_Lower_leg
CGS52	Cervical	PAX8-AS1	lncRNA	NR_047570	1.29898e-33	1.58601e-09	3.95536e-26	0.0473411	0.952659	Skin_Not_Sun_Exposed_Suprapubic
CGS52	Cervical	PAX8-AS1	lncRNA	NR_047570	1.6209e-10	8.54438e-10	0.0049356	0.0250474	0.970017	Esophagus_Gastroesophageal_Junction
CGS52	Cervical	PSD4	protein_coding	NM_012455	3.07458e-09	9.10432e-08	0.00100522	0.028796	0.970199	Testis
CGS52	Cervical	PAX8-AS1	lncRNA	NR_047570	3.12081e-21	8.54465e-10	9.50281e-14	0.0250433	0.974957	Esophagus_Mucosa
CGS52	Cervical	PAX8-AS1	lncRNA	NR_047570	9.79976e-13	8.43821e-10	2.98401e-05	0.0247189	0.975251	Adrenal_Gland
CGS52	Cervical	PAX8-AS1	lncRNA	NR_047570	3.1871e-25	7.36033e-10	9.70466e-18	0.0214335	0.978567	Skin_Sun_Exposed_Lower_leg
CGS52	Cervical	PAX8-AS1	lncRNA	NR_047570	1.32606e-22	6.73868e-10	4.03782e-15	0.0195387	0.980461	Breast_Mammary_Tissue
CGS52	Cervical	PAX8-AS1	lncRNA	NR_047570	3.38818e-11	7.06612e-10	0.00088683	0.0175134	0.9816	Minor_Salivary_Gland

## Sheet: Supplementary Data 5
Supplementary Data 5. APA-linked susceptibility genes identified by 3′alternative polyadenylation (APA) transcriptome-wide association study (3′aTWAS).
Abbreviation: Chr: Chromosome; HSQ represents the heritability of the gene; Best GWAS ID: the rsid of the most significant GWAS SNP in locus; BEST.GWAS.Z: Z-score of the most significant GWAS SNP in locus; 3′aQTL.ID: rsID of the best 3′aQTL in the locus; 3′aQTL.R2: cross-validation R2 of the best 3′aQTL in the locus; 3′aQTL.GWAS.Z: GWAS Z-score for this 3′aQTL; NSNP: number of SNPs in the locus; …
Cancer GWAS Sample ID	Cancer Type	GTEX Tissue/TCGA CancerType	Gene Name	Chr	HSQ	Best GWAS ID	Best GWAS Z	3′aQTL ID	3′aQTL R2	3′aQTL Z	3′aQTL.GWAS.Z	NSNP	MODEL	MODELCV.R2	MODELCV.PV	3′aTWAS Z	3′aTWAS P-value	FDR	Bonferroni corrected P-value
CGS01	Basal cell carcinoma	Skin_Not_Sun_Exposed_Suprapubic	SPATA33	16	0.0369	rs12918773	-8.13	rs8049897	0.0316	-3.46	-7.112	384	top1	0.032	3.9e-05	7.112	1.14e-12	1.35663e-08	3.79856e-06
CGS01	Basal cell carcinoma	Uterus	ARL17B	17	0.1	rs35732828	-1.5	rs199495	-0.007148	2.12	-0.535	49	bslmm	-0.0037	0.46	-6.0461	1.48e-09	9.48358e-06	0.00493146
CGS01	Basal cell carcinoma	Skin_Sun_Exposed_Lower_leg	MXRA7	17	0.7969	rs12450896	-3.62	rs4788942	0.545	16.62	1.154	480	enet	0.62	4.6e-126	4.8052	1.55e-06	0.00375342	1
CGS01	Basal cell carcinoma	Stomach	CFLAR	2	0.1254	rs3769823	8.07	rs2041765	0.0374	5.37	2.32	332	blup	0.04	0.00024	4.79272	1.65e-06	0.00395818	1
CGS01	Basal cell carcinoma	Skin_Sun_Exposed_Lower_leg	MXRA7	17	0.7979	rs12450896	-3.62	rs4788942	0.542	16.56	1.154	480	enet	0.62	5.2e-126	4.7825	1.73e-06	0.00405949	1
CGS01	Basal cell carcinoma	Adipose_Subcutaneous	MXRA7	17	0.8767	rs12450896	-3.62	rs4788942	0.623	17.33	1.154	480	enet	0.7	2.1e-149	4.67852	2.89e-06	0.00593326	1
CGS01	Basal cell carcinoma	Skin_Not_Sun_Exposed_Suprapubic	MXRA7	17	0.7726	rs12450896	-3.62	rs4788942	0.534	15.21	1.154	480	enet	0.62	1.6e-107	4.58503	4.54e-06	0.00879	1
CGS01	Basal cell carcinoma	Whole_Blood	LILRB5	19	0.4054	rs13353326	4.58	rs13353326	0.042557	5.42	4.584	435	top1	0.043	4.8e-08	4.5845	4.55e-06	0.00879914	1
CGS01	Basal cell carcinoma	Whole_Blood	LILRB5	19	0.4054	rs13353326	4.58	rs13353326	0.042557	5.42	4.584	435	top1	0.043	4.8e-08	4.5845	4.55e-06	0.00879914	1
CGS01	Basal cell carcinoma	Whole_Blood	LILRB5	19	0.4054	rs13353326	4.58	rs13353326	0.042557	5.42	4.584	435	top1	0.043	4.8e-08	4.5845	4.55e-06	0.00879914	1
CGS01	Basal cell carcinoma	Whole_Blood	LILRB5	19	0.4054	rs13353326	4.58	rs13353326	0.042557	5.42	4.584	435	top1	0.043	4.8e-08	4.5845	4.55e-06	0.00879914	1
CGS01	Basal cell carcinoma	Whole_Blood	LILRB5	19	0.4054	rs13353326	4.58	rs13353326	0.042557	5.42	4.584	435	top1	0.043	4.8e-08	4.5845	4.55e-06	0.00879914	1
CGS01	Basal cell carcinoma	Whole_Blood	LILRB5	19	0.397	rs13353326	4.58	rs13353326	0.042245	5.41	4.584	435	top1	0.042	5.3e-08	4.5845	4.55e-06	0.00879914	1
CGS01	Basal cell carcinoma	Thyroid	LINC-PINT	7	0.5187	rs157935	-5.16	rs157917	0.0065	-4.2	4.5	387	top1	0.0065	0.032	-4.5	6.8e-06	0.0120843	1
CGS01	Basal cell carcinoma	Thyroid	LINC-PINT	7	0.5187	rs157935	-5.16	rs157917	0.0065	-4.2	4.5	387	top1	0.0065	0.032	-4.5	6.8e-06	0.0120843	1
CGS01	Basal cell carcinoma	Colon_Sigmoid	PHF5A	22	0.1295	rs203316	8.2	rs5758365	0.096993	6.33	4.482	248	top1	0.097	1.1e-08	4.482	7.39e-06	0.0129192	1
CGS01	Basal cell carcinoma	Lung	PHF5A	22	0.0949	rs203316	8.2	rs5758365	0.115646	7.94	4.482	248	top1	0.12	4.7e-15	4.482	7.39e-06	0.0129192	1
CGS01	Basal cell carcinoma	Artery_Tibial	PHF5A	22	0.068	rs203316	8.2	rs79011	0.099021	8.01	4.478	248	top1	0.099	1e-14	4.478	7.53e-06	0.0131295	1
CGS01	Basal cell carcinoma	Adipose_Visceral_Omentum	SMG1P2	16	0.2227	rs9922666	-4.49	rs9923341	0.0123	2.04	-4.468	172	top1	0.012	0.01	-4.468	7.9e-06	0.0137101	1
CGS01	Basal cell carcinoma	Artery_Aorta	PHF5A	22	0.1298	rs203316	8.2	rs5758368	0.059478	6.27	4.448	248	lasso	0.089	2.7e-09	4.4481	8.66e-06	0.0147243	1
CGS01	Basal cell carcinoma	Skin_Not_Sun_Exposed_Suprapubic	PHF5A	22	0.0513	rs203316	8.2	rs5758368	0.056466	6.68	4.448	248	top1	0.056	4.8e-08	4.448	8.67e-06	0.0147243	1
CGS01	Basal cell carcinoma	Skin_Sun_Exposed_Lower_leg	PHF5A	22	0.1276	rs203316	8.2	rs5758368	0.146	9.74	4.448	248	top1	0.15	4e-22	4.448	8.67e-06	0.0147243	1
CGS01	Basal cell carcinoma	Skin_Not_Sun_Exposed_Suprapubic	MXRA7	17	0.7764	rs12450896	-3.62	rs4788942	0.538	15.28	1.154	480	enet	0.63	1.5e-108	4.43712	9.12e-06	0.0152323	1
CGS01	Basal cell carcinoma	Adipose_Subcutaneous	PHF5A	22	0.0616	rs203316	8.2	rs79008	0.073345	6.77	4.436	248	top1	0.073	3.4e-11	4.436	9.16e-06	0.0152762	1
CGS01	Basal cell carcinoma	Ovary	PHF5A	22	0.1	rs203316	8.2	rs79008	0.095879	4.86	4.436	248	top1	0.096	3.8e-05	4.436	9.16e-06	0.0152762	1
CGS01	Basal cell carcinoma	Spleen	PHF5A	22	0.1206	rs203316	8.2	rs79008	0.09945	5.44	4.436	248	top1	0.099	1.1e-06	4.436	9.16e-06	0.0152762	1
CGS01	Basal cell carcinoma	Testis	SPECC1	17	0.1	rs8079923	-2.4	rs3912156	0.003494	-1.58	0.532	168	bslmm	0.026	0.0029	4.41948	9.89e-06	0.016154	1
CGS01	Basal cell carcinoma	Artery_Aorta	MXRA7	17	0.8142	rs12450896	-3.62	rs4788942	0.565	14.23	1.154	480	enet	0.61	3.2e-77	4.4177	9.98e-06	0.016293	1
CGS01	Basal cell carcinoma	Prostate	SNU13	22	0.1	rs203316	7.48	rs202617	0.014467	-3.98	4.398	268	top1	0.014	0.045	-4.398	1.09e-05	0.0175967	1
CGS01	Basal cell carcinoma	Testis	SPATA33	16	0.1	rs12918773	-8.13	rs258336	0.045	4.46	4.398	384	top1	0.045	0.00011	4.398	1.09e-05	0.0175967	1
CGS01	Basal cell carcinoma	Testis	SPATA33	16	0.1	rs12918773	-8.13	rs258336	0.0447	4.44	4.398	384	top1	0.045	0.00012	4.398	1.09e-05	0.0175967	1
CGS01	Basal cell carcinoma	Brain_Frontal_Cortex_BA9	PHF5A	22	0.106	rs203316	8.2	rs202628	0.077104	5.01	4.383	248	top1	0.077	0.00012	4.383	1.17e-05	0.0186443	1
CGS01	Basal cell carcinoma	Adipose_Subcutaneous	EIF2S2	20	0.0459	rs2424994	-5.34	rs6059662	0.025173	-4.89	4.327	252	top1	0.025	8.9e-05	-4.327	1.51e-05	0.0231649	1
CGS01	Basal cell carcinoma	Pituitary	VMP1	17	0.0728	rs345166	3.43	rs345166	-0.00391	4.22	3.429	276	enet	0.0055	0.13	4.3263	1.52e-05	0.0232648	1
CGS01	Basal cell carcinoma	Colon_Sigmoid	CFLAR	2	0.1238	rs3769823	8.07	rs2041765	0.0216	4.52	2.32	329	enet	0.026	0.0025	-4.29979	1.71e-05	0.0253914	1
CGS01	Basal cell carcinoma	Nerve_Tibial	EIF2S2	20	0.1398	rs2424994	-5.34	rs4911405	0.0834	-6.6	4.274	251	top1	0.083	1.5e-11	-4.274	1.92e-05	0.0278276	1
CGS01	Basal cell carcinoma	Skin_Not_Sun_Exposed_Suprapubic	PIGU	20	0.0909	rs17305573	-7.04	rs4911405	0.000347	2.56	4.274	281	top1	0.00035	0.28	4.274	1.92e-05	0.0278276	1
CGS01	Basal cell carcinoma	Lung	SPG7	16	0.1007	rs12918773	-8.13	rs463701	0.184	10.04	-4.266	393	top1	0.18	9.2e-24	-4.266	1.99e-05	0.02868	1
CGS01	Basal cell carcinoma	Adipose_Visceral_Omentum	SPG7	16	0.1129	rs12918773	-8.13	rs11862081	0.259	11.12	-4.257	395	top1	0.26	1.5e-31	-4.257	2.07e-05	0.0294131	1
CGS01	Basal cell carcinoma	Heart_Atrial_Appendage	SPG7	16	0.1676	rs12918773	-8.13	rs382745	0.063132	5.37	-4.224	394	top1	0.063	7.7e-07	-4.224	2.4e-05	0.0329908	1
CGS01	Basal cell carcinoma	Thyroid	SPG7	16	0.0638	rs12918773	-8.13	rs382745	0.08879	7.65	-4.224	394	top1	0.089	4.8e-13	-4.224	2.4e-05	0.0329908	1
CGS01	Basal cell carcinoma	Skin_Not_Sun_Exposed_Suprapubic	TMEM45A	3	0.0558	rs28722928	-4.22	rs9874401	0.0278	4.59	-4.223	381	top1	0.028	0.00011	-4.223	2.41e-05	0.0329921	1
CGS01	Basal cell carcinoma	Skin_Not_Sun_Exposed_Suprapubic	TMEM45A	3	0.0582	rs28722928	-4.22	rs9874401	0.0309	4.66	-4.223	381	top1	0.031	4.8e-05	-4.223	2.41e-05	0.0329921	1
CGS01	Basal cell carcinoma	Artery_Coronary	SNU13	22	0.1057	rs203316	7.48	rs5758365	0.06641	-4.84	4.482	268	enet	0.092	6.7e-06	-4.2017	2.65e-05	0.0353624	1
CGS01	Basal cell carcinoma	Breast_Mammary_Tissue	SPG7	16	0.0723	rs12918773	-8.13	rs3803677	0.165091	8.14	-4.175	394	top1	0.17	1.1e-16	-4.175	2.98e-05	0.0386515	1
CGS01	Basal cell carcinoma	Adipose_Subcutaneous	SPATA33	16	0.0257	rs12918773	-8.13	rs164749	0.000351	3.99	-3.441	384	enet	0.00057	0.25	-4.1695	3.05e-05	0.0393218	1
CGS01	Basal cell carcinoma	Artery_Aorta	MXRA7	17	0.8166	rs12450896	-3.62	rs4788942	0.566	14.27	1.154	480	enet	0.61	9e-78	4.103	4.08e-05	0.0495258	1
CGS01	Basal cell carcinoma	Skin_Sun_Exposed_Lower_leg	SESN1	6	0.0953	rs9374058	-4.17	rs11153136	0.00354	-8.99	-4.102	381	top1	0.0035	0.08	4.102	4.1e-05	0.0496781	1
CGS55	Bone	Uterus	ARL17B	17	0.1	rs12452064	-2.12	rs199495	-0.007148	2.12	-1.992	49	bslmm	-0.0037	0.46	-20.6555	8.71e-95	1.93482e-89	2.90223e-88
CGS55	Bone	Adipose_Visceral_Omentum	SBNO1-AS1	12	0.1516	rs10846471	6.57	rs12311043	-0.00117	3.62	6.1895	318	enet	0.018	0.0025	6.1839	6.26e-10	4.40988e-06	0.00208588
CGS55	Bone	Skin_Not_Sun_Exposed_Suprapubic	CLIC6	21	0.0893	rs11702251	-4.12	rs11702251	0.000492	-3.72	-4.116	483	lasso	0.00064	0.25	4.116	3.86e-05	0.0475131	1
CGS02	Breast	Cells_Cultured_fibroblasts	ZNF346	5	0.1811	rs365132	12.08	rs1700490	0.0782	6.17	11.938	375	top1	0.078	4.5e-10	11.938	7.5e-33	6.75419e-28	2.49905e-26
CGS02	Breast	Esophagus_Muscularis	ZNF346	5	0.1857	rs365132	12.077	rs1700490	0.089143	6.81	11.938	376	top1	0.089	6.4e-11	11.938	7.5e-33	6.75419e-28	2.49905e-26
CGS02	Breast	Esophagus_Muscularis	ZNF346	5	0.0623	rs365132	12.077	rs1700490	0.013382	4.41	11.938	376	top1	0.013	0.0081	11.938	7.5e-33	6.75419e-28	2.49905e-26
CGS02	Breast	Thyroid	ZNF346	5	0.0507	rs365132	12.08	rs2292256	0.0195	4.49	11.927	375	top1	0.02	0.00057	11.927	8.56e-33	7.50592e-28	2.85225e-26
CGS02	Breast	Kidney_Cortex	ZNF3	7	0.1	rs11762932	-3.17	rs2740566	-0.00426	-3.7	-0.075	247	bslmm	-0.00022	0.32	-11.58	5.21e-31	4.13335e-26	1.73601e-24
CGS02	Breast	Esophagus_Mucosa	ZNF346	5	0.0953	rs365132	12.08	rs251848	0.045524	5.53	11.562	374	top1	0.046	1.4e-06	11.562	6.42e-31	4.97486e-26	2.13919e-24
CGS02	Breast	Adrenal_Gland	ZNF346	5	0.1806	rs365132	12.08	rs2962842	0.071	4.88	-11.423	374	top1	0.071	3.3e-05	-11.423	3.21e-30	2.27573e-25	1.06959e-23
CGS02	Breast	Artery_Aorta	ZNF346	5	0.0874	rs365132	12.08	rs2962842	0.009277	3.94	-11.423	375	top1	0.0093	0.035	-11.423	3.21e-30	2.27573e-25	1.06959e-23
CGS02	Breast	Esophagus_Gastroesophageal_Junction	ZNF346	5	0.1364	rs365132	12.08	rs2962844	0.0209	4.84	11.373	374	top1	0.021	0.0052	11.373	5.7e-30	3.87608e-25	1.89928e-23
CGS02	Breast	Esophagus_Mucosa	ZNF346	5	0.0639	rs365132	12.08	rs2962844	0.013799	4.73	11.373	374	top1	0.014	0.0056	11.373	5.7e-30	3.87608e-25	1.89928e-23
CGS02	Breast	Pituitary	TLK1	2	0.0855	rs930036	8.96	rs7582822	0.025028	-4.56	8.685	350	top1	0.025	0.0089	-8.685	3.79e-18	1.07022e-13	1.26285e-11
CGS02	Breast	Cells_Cultured_fibroblasts	VPS35	16	0.0537	rs34343511	7.98	rs34343511	0.0123	4.06	7.983	92	enet	0.038	1.2e-05	8.4301	3.45e-17	8.45268e-13	1.14956e-10
CGS02	Breast	Adipose_Subcutaneous	TLK1	2	0.0733	rs930036	8.96	rs1529378	0.03	-5.58	-8.887	355	lasso	0.034	6.9e-06	-8.35	6.83e-17	1.5595e-12	2.2758e-10
CGS02	Breast	Liver	BAZ2A	12	0.1291	rs2277339	-9.03	rs2277339	-0.004591	-3.7	-9.025	295	enet	0.012	0.069	8.0153	1.1e-15	2.208e-11	3.66528e-09
CGS02	Breast	Artery_Aorta	SNX17	2	0.219	rs704795	7.93	rs1260320	0.145	-7.85	7.914	270	lasso	0.15	2.3e-15	-7.914	2.49e-15	4.76831e-11	8.29685e-09
CGS02	Breast	Artery_Aorta	SNX17	2	0.219	rs704795	7.93	rs1260320	0.145	-7.85	7.914	270	lasso	0.15	2.4e-15	-7.914	2.49e-15	4.76831e-11	8.29685e-09
CGS02	Breast	Muscle_Skeletal	PPM1G	2	0.0205	rs704795	7.93	rs7602534	0.00206	-3.58	7.716	271	top1	0.0021	0.12	-7.716	1.2e-14	2.18496e-10	3.99848e-08
CGS02	Breast	Stomach	PPM1G	2	0.0483	rs704795	7.93	rs7602534	0.0544	-4.26	7.716	271	top1	0.054	1.9e-05	-7.716	1.2e-14	2.18496e-10	3.99848e-08
CGS02	Breast	Breast_Mammary_Tissue	SNX17	2	0.072	rs704795	7.93	rs4665976	0.0668	-5.5	-7.688	271	top1	0.067	2.1e-07	7.688	1.49e-14	2.68367e-10	4.96478e-08
CGS02	Breast	Breast_Mammary_Tissue	SNX17	2	0.1113	rs704795	7.93	rs1647284	0.129	-7.18	7.679	271	top1	0.13	3.8e-13	-7.679	1.6e-14	2.80595e-10	5.33131e-08
CGS02	Breast	Breast_Mammary_Tissue	SNX17	2	0.1113	rs704795	7.93	rs1647284	0.129	-7.18	7.679	271	top1	0.13	3.8e-13	-7.679	1.6e-14	2.80595e-10	5.33131e-08
CGS02	Breast	Colon_Transverse	SNX17	2	0.1391	rs704795	7.93	rs1647284	0.113908	-7.26	7.679	271	top1	0.11	4.2e-11	-7.679	1.6e-14	2.80595e-10	5.33131e-08
CGS02	Breast	Colon_Transverse	SNX17	2	0.1391	rs704795	7.93	rs1647284	0.113908	-7.26	7.679	271	top1	0.11	4.2e-11	-7.679	1.6e-14	2.80595e-10	5.33131e-08
CGS02	Breast	Colon_Transverse	SNX17	2	0.0871	rs704795	7.93	rs1647284	0.043373	-5.1	7.679	271	top1	0.043	4.7e-05	-7.679	1.6e-14	2.80595e-10	5.33131e-08
CGS02	Breast	Skin_Not_Sun_Exposed_Suprapubic	PPM1G	2	0.0454	rs704795	7.93	rs2280737	0.014	-3.46	-7.657	271	top1	0.014	0.0047	7.657	1.9e-14	3.23007e-10	6.33093e-08
CGS02	Breast	Whole_Blood	SNX17	2	0.0581	rs704795	7.93	rs2280737	0.0527	-6.52	-7.657	271	top1	0.053	1.3e-09	7.657	1.9e-14	3.23007e-10	6.33093e-08
CGS02	Breast	Lung	SNX17	2	0.0863	rs704795	7.93	rs11681351	0.0399	-5.27	7.59	271	top1	0.04	4.6e-06	-7.59	3.2e-14	5.25252e-10	1.06626e-07
CGS02	Breast	Pancreas	ZNF346	5	0.177	rs365132	12.08	rs3762974	0.006634	-2.46	7.568	374	top1	0.0066	0.086	-7.568	3.79e-14	6.16026e-10	1.26285e-07
CGS02	Breast	Muscle_Skeletal	ATRAID	2	0.0862	rs704795	7.93	rs7573037	0.0362	-5.17	0.05	284	enet	0.043	2.6e-08	7.53553	4.86e-14	7.86109e-10	1.61939e-07
CGS02	Breast	Prostate	SNX17	2	0.1	rs704795	7.93	rs1260320	0.085604	-4.97	7.914	270	lasso	0.097	2.4e-06	-7.45	9.33e-14	1.36155e-09	3.10882e-07
CGS02	Breast	Prostate	SNX17	2	0.1	rs704795	7.93	rs1260320	0.085604	-4.97	7.914	270	lasso	0.097	2.3e-06	-7.45	9.33e-14	1.36155e-09	3.10882e-07
CGS02	Breast	Adipose_Subcutaneous	SNX17	2	0.06	rs704795	7.93	rs6760828	0.0542	-6.18	-7.428	270	top1	0.054	1.3e-08	7.428	1.1e-13	1.51458e-09	3.66528e-07
CGS02	Breast	Brain_Cerebellum	SNX17	2	0.23	rs704795	7.93	rs6760828	0.132229	-6.27	-7.428	271	top1	0.13	5.4e-08	7.428	1.1e-13	1.51458e-09	3.66528e-07
CGS02	Breast	Brain_Cerebellum	SNX17	2	0.23	rs704795	7.93	rs6760828	0.132229	-6.27	-7.428	271	top1	0.13	5.4e-08	7.428	1.1e-13	1.51458e-09	3.66528e-07
CGS02	Breast	Colon_Sigmoid	SNX17	2	0.1084	rs704795	7.93	rs6760828	0.0971	-6.2	-7.428	270	top1	0.097	1.1e-08	7.428	1.1e-13	1.51458e-09	3.66528e-07
CGS02	Breast	Colon_Sigmoid	SNX17	2	0.1084	rs704795	7.93	rs6760828	0.0971	-6.2	-7.428	270	top1	0.097	1.1e-08	7.428	1.1e-13	1.51458e-09	3.66528e-07
CGS02	Breast	Muscle_Skeletal	SNX17	2	0.056	rs704795	7.93	rs6760828	0.0543	-6.69	-7.428	271	top1	0.054	3.3e-10	7.428	1.1e-13	1.51458e-09	3.66528e-07
CGS02	Breast	Muscle_Skeletal	SNX17	2	0.056	rs704795	7.93	rs6760828	0.0543	-6.69	-7.428	271	top1	0.054	3.3e-10	7.428	1.1e-13	1.51458e-09	3.66528e-07
CGS02	Breast	Muscle_Skeletal	SNX17	2	0.0327	rs704795	7.93	rs6760828	0.0175	-4.99	-7.428	271	top1	0.018	0.00028	7.428	1.1e-13	1.51458e-09	3.66528e-07
CGS02	Breast	Brain_Cortex	SNX17	2	0.0918	rs704795	7.93	rs1049817	0.056014	-4.23	-7.396	271	top1	0.056	0.00045	7.396	1.4e-13	1.86596e-09	4.6649e-07
CGS02	Breast	Brain_Cortex	SNX17	2	0.0918	rs704795	7.93	rs1049817	0.056014	-4.23	-7.396	271	top1	0.056	0.00045	7.396	1.4e-13	1.86596e-09	4.6649e-07
CGS02	Breast	Brain_Cerebellum	SNX17	2	0.1939	rs704795	7.93	rs6743819	0.100895	-5.46	7.342	271	top1	0.1	2.2e-06	-7.342	2.1e-13	2.69129e-09	6.99734e-07
CGS02	Breast	Cells_Cultured_fibroblasts	PPM1G	2	0.0507	rs704795	7.935	rs6743819	0.0323	-4.93	7.342	270	top1	0.032	5.4e-05	-7.342	2.1e-13	2.69129e-09	6.99734e-07
CGS02	Breast	Thyroid	SNX17	2	0.1016	rs704795	7.93	rs1647284	0.0866	-7.8	7.679	271	lasso	0.088	6.7e-13	7.3411	2.12e-13	2.70651e-09	7.06399e-07
CGS02	Breast	Stomach	SNX17	2	0.0929	rs704795	7.93	rs11695549	0.0315	-4.98	-0.8077	271	enet	0.077	3.7e-07	7.21707	5.31e-13	6.57743e-09	1.76933e-06
CGS02	Breast	Stomach	SNX17	2	0.0929	rs704795	7.93	rs11695549	0.0315	-4.98	-0.8077	271	enet	0.077	3.7e-07	7.21707	5.31e-13	6.57743e-09	1.76933e-06
CGS02	Breast	Adipose_Subcutaneous	RSL1D1	16	0.046	rs10852344	-8	rs3743590	0.009756	4.5	-7.057	422	top1	0.0098	0.011	-7.057	1.7e-12	1.94657e-08	5.66452e-06
CGS02	Breast	Adipose_Subcutaneous	SNX17	2	0.1231	rs704795	7.93	rs4665976	0.14	-9.06	-7.688	270	lasso	0.14	4.7e-21	7.028	2.1e-12	2.36397e-08	6.99734e-06
CGS02	Breast	Adipose_Subcutaneous	SNX17	2	0.1231	rs704795	7.93	rs4665976	0.14	-9.06	-7.688	270	lasso	0.14	4.6e-21	7.028	2.1e-12	2.36397e-08	6.99734e-06
CGS02	Breast	Adrenal_Gland	TDRD3	13	0.112	rs9528136	8.07	rs9528170	0.03601	2.98	-7.003	459	top1	0.036	0.0026	-7.003	2.51e-12	2.73317e-08	8.36349e-06
CGS02	Breast	Adrenal_Gland	TDRD3	13	0.112	rs9528136	8.07	rs9528170	0.03593	3	-7.003	459	top1	0.036	0.0026	-7.003	2.51e-12	2.73317e-08	8.36349e-06
CGS02	Breast	Testis	ARL14EP	11	0.1	rs11031006	7.46	rs10835649	0.03143	-4.95	-6.78	369	top1	0.031	0.0011	6.78	1.2e-11	1.16574e-07	3.99848e-05
CGS02	Breast	Skin_Not_Sun_Exposed_Suprapubic	SNX17	2	0.1646	rs704795	7.93	rs2293571	0.131	-8.93	7.829	271	enet	0.14	7.8e-19	6.65159	2.9e-11	2.59758e-07	9.663e-05
CGS02	Breast	Skin_Not_Sun_Exposed_Suprapubic	SNX17	2	0.1646	rs704795	7.93	rs2293571	0.131	-8.93	7.829	271	enet	0.14	7.8e-19	6.65159	2.9e-11	2.59758e-07	9.663e-05
CGS02	Breast	Thyroid	SNX17	2	0.1621	rs704795	7.93	rs4665976	0.194	-10.53	-7.688	271	lasso	0.2	4.1e-28	6.65184	2.89e-11	2.59758e-07	9.62968e-05
CGS02	Breast	Nerve_Tibial	ADAL	15	0.0548	rs4296223	-3.59	rs956391	0.012	-4.87	-2.432	240	blup	0.028	8.6e-05	6.4679	9.94e-11	8.53628e-07	0.000331208
CGS02	Breast	Nerve_Tibial	ADAL	15	0.0551	rs4296223	-3.59	rs956391	0.012	-4.87	-2.432	240	blup	0.028	8.4e-05	6.4556	1.08e-10	9.22727e-07	0.000359863
CGS02	Breast	Heart_Atrial_Appendage	MCM8	20	0.2969	rs16991615	20.06	rs236111	-0.001909	-3.57	-6.236	586	lasso	0.0064	0.068	6.322	2.58e-10	2.04198e-06	0.000859674
CGS02	Breast	Brain_Cerebellum	GTPBP1	22	0.0727	rs763121	-7.33	rs3827356	0.010212	-3.6	-6.275	359	top1	0.01	0.08	6.275	3.5e-10	2.68098e-06	0.00116622
CGS02	Breast	Skin_Not_Sun_Exposed_Suprapubic	PLPP5	8	0.0722	rs2720044	-9.61	rs2720044	-0.0017	3.88	-9.609	263	enet	0.027	0.00013	-6.24496	4.24e-10	3.21822e-06	0.0014128
CGS02	Breast	Esophagus_Mucosa	MCM8	20	0.1976	rs16991615	20.06	rs236111	0.0265	-4.23	-6.236	587	top1	0.027	0.00019	6.236	4.49e-10	3.38484e-06	0.0014961
CGS02	Breast	Esophagus_Mucosa	MCM8	20	0.2614	rs16991615	20.06	rs236111	0.0264	-4.23	-6.236	587	lasso	0.028	0.00014	6.236	4.49e-10	3.38484e-06	0.0014961
CGS02	Breast	Testis	MCM8	20	0.1	rs16991615	20.06	rs384578	0.26707	9.48	-0.28934	588	lasso	0.3	2.9e-25	-6.236	4.49e-10	3.38484e-06	0.0014961
CGS02	Breast	Artery_Aorta	CRLS1	20	0.4641	rs16991615	20.06	rs2235816	0.394	-12.23	-6.188	575	top1	0.39	3.9e-42	6.188	6.09e-10	4.30834e-06	0.00202923
CGS02	Breast	Artery_Aorta	CRLS1	20	0.4656	rs16991615	20.06	rs2235816	0.392	-12.18	-6.188	575	top1	0.39	6.9e-42	6.188	6.09e-10	4.30834e-06	0.00202923
CGS02	Breast	Brain_Cerebellum	CRLS1	20	0.1864	rs16991615	20.06	rs2235816	0.19403	-6.85	-6.188	574	top1	0.19	2.6e-11	6.188	6.09e-10	4.30834e-06	0.00202923
CGS02	Breast	Brain_Cerebellum	CRLS1	20	0.1896	rs16991615	20.06	rs2235816	0.19513	-6.9	-6.188	574	top1	0.2	2.3e-11	6.188	6.09e-10	4.30834e-06	0.00202923
CGS02	Breast	Brain_Cortex	CRLS1	20	0.5096	rs16991615	20.06	rs2235816	0.249738	-7.23	-6.188	575	top1	0.25	3.4e-14	6.188	6.09e-10	4.30834e-06	0.00202923
CGS02	Breast	Brain_Cortex	CRLS1	20	0.516	rs16991615	20.06	rs2235816	0.250276	-7.22	-6.188	575	top1	0.25	3.2e-14	6.188	6.09e-10	4.30834e-06	0.00202923
CGS02	Breast	Brain_Putamen_basal_ganglia	CRLS1	20	0.28	rs16991615	20.06	rs2235816	0.09369	-5.06	-6.188	575	top1	0.094	2.9e-05	6.188	6.09e-10	4.30834e-06	0.00202923
CGS02	Breast	Cells_Cultured_fibroblasts	CRLS1	20	0.5889	rs16991615	20.06	rs2235816	0.449	-14.57	-6.188	576	top1	0.45	2e-62	6.188	6.09e-10	4.30834e-06	0.00202923
CGS02	Breast	Cells_Cultured_fibroblasts	CRLS1	20	0.578	rs16991615	20.06	rs2235816	0.446	-14.53	-6.188	576	top1	0.45	5.6e-62	6.188	6.09e-10	4.30834e-06	0.00202923
CGS02	Breast	Colon_Sigmoid	CRLS1	20	0.52206	rs16991615	20.06	rs2235816	0.415515	-11.43	-6.188	576	top1	0.42	3e-38	6.188	6.09e-10	4.30834e-06	0.00202923
CGS02	Breast	Colon_Sigmoid	CRLS1	20	0.51496	rs16991615	20.06	rs2235816	0.416318	-11.44	-6.188	576	top1	0.42	2.4e-38	6.188	6.09e-10	4.30834e-06	0.00202923
CGS02	Breast	Esophagus_Mucosa	CRLS1	20	0.4958	rs16991615	20.06	rs2235816	0.423	-14.35	-6.188	575	top1	0.42	1.8e-59	6.188	6.09e-10	4.30834e-06	0.00202923
CGS02	Breast	Esophagus_Mucosa	CRLS1	20	0.4936	rs16991615	20.06	rs2235816	0.419	-14.31	-6.188	575	top1	0.42	7.8e-59	6.188	6.09e-10	4.30834e-06	0.00202923
CGS02	Breast	Heart_Left_Ventricle	CRLS1	20	0.6393	rs16991615	20.06	rs2235816	0.475165	-13.51	-6.188	575	top1	0.48	6e-55	6.188	6.09e-10	4.30834e-06	0.00202923
CGS02	Breast	Heart_Left_Ventricle	CRLS1	20	0.622	rs16991615	20.06	rs2235816	0.471194	-13.45	-6.188	575	top1	0.47	2.5e-54	6.188	6.09e-10	4.30834e-06	0.00202923
CGS02	Breast	Lung	CRLS1	20	0.2928	rs16991615	20.06	rs2235816	0.215	-10.55	-6.188	575	top1	0.22	5.6e-28	6.188	6.09e-10	4.30834e-06	0.00202923
CGS02	Breast	Lung	CRLS1	20	0.2913	rs16991615	20.06	rs2235816	0.217	-10.57	-6.188	575	top1	0.22	3.9e-28	6.188	6.09e-10	4.30834e-06	0.00202923
CGS02	Breast	Muscle_Skeletal	CRLS1	20	0.5391	rs16991615	20.06	rs2235816	0.501523	-18.63	-6.188	576	top1	0.5	1.3e-106	6.188	6.09e-10	4.30834e-06	0.00202923
CGS02	Breast	Pituitary	CRLS1	20	0.6334	rs16991615	20.06	rs2235816	0.44182	-10.17	-6.188	575	top1	0.44	2.7e-31	6.188	6.09e-10	4.30834e-06	0.00202923
CGS02	Breast	Pituitary	CRLS1	20	0.6342	rs16991615	20.06	rs2235816	0.43127	-10.08	-6.188	575	top1	0.43	2.4e-30	6.188	6.09e-10	4.30834e-06	0.00202923
CGS02	Breast	Skin_Not_Sun_Exposed_Suprapubic	CRLS1	20	0.5239	rs16991615	20.06	rs2235816	0.402129	-14.35	-6.188	576	top1	0.4	1.4e-57	6.188	6.09e-10	4.30834e-06	0.00202923
CGS02	Breast	Skin_Not_Sun_Exposed_Suprapubic	CRLS1	20	0.5243	rs16991615	20.06	rs2235816	0.397274	-14.26	-6.188	576	top1	0.4	1e-56	6.188	6.09e-10	4.30834e-06	0.00202923
CGS02	Breast	Skin_Sun_Exposed_Lower_leg	CRLS1	20	0.5512	rs16991615	20.06	rs2235816	0.414	-15.6	-6.188	575	top1	0.41	3.2e-70	6.188	6.09e-10	4.30834e-06	0.00202923
CGS02	Breast	Skin_Sun_Exposed_Lower_leg	CRLS1	20	0.5541	rs16991615	20.06	rs2235816	0.412	-15.56	-6.188	575	top1	0.41	1.2e-69	6.188	6.09e-10	4.30834e-06	0.00202923
CGS02	Breast	Skin_Not_Sun_Exposed_Suprapubic	RND2	17	0.1032	rs4793211	-10.17	rs11657053	0.054	-5.81	6.13	219	top1	0.054	9.4e-08	-6.13	8.79e-10	6.03895e-06	0.00292889
CGS02	Breast	Heart_Atrial_Appendage	CRLS1	20	0.573	rs16991615	20.06	rs1028410	0.425695	-12.45	-6.094	574	top1	0.43	1.7e-45	6.094	1.1e-09	7.33055e-06	0.00366528
CGS02	Breast	Ovary	CRLS1	20	0.1	rs16991615	20.06	rs1028410	0.32078	-7.19	-6.094	575	top1	0.32	2.9e-15	6.094	1.1e-09	7.33055e-06	0.00366528
CGS02	Breast	Stomach	CRLS1	20	0.6118	rs16991615	20.06	rs1028410	0.438748	-11.85	-6.094	575	top1	0.44	5.4e-41	6.094	1.1e-09	7.33055e-06	0.00366528
CGS02	Breast	Stomach	CRLS1	20	0.609	rs16991615	20.06	rs1028410	0.436798	-11.84	-6.094	575	top1	0.44	9.3e-41	6.094	1.1e-09	7.33055e-06	0.00366528
CGS02	Breast	Uterus	CRLS1	20	0.1	rs16991615	20.06	rs1028410	0.22575	-5.67	-6.094	576	top1	0.23	1.1e-08	6.094	1.1e-09	7.33055e-06	0.00366528
CGS02	Breast	Uterus	CRLS1	20	0.1	rs16991615	20.06	rs1028410	0.21753	-5.56	-6.094	576	top1	0.22	2.2e-08	6.094	1.1e-09	7.33055e-06	0.00366528
CGS02	Breast	Vagina	CRLS1	20	0.1	rs16991615	20.06	rs1028410	0.305479	-6.43	-6.094	576	top1	0.31	2.6e-12	6.094	1.1e-09	7.33055e-06	0.00366528
CGS02	Breast	Vagina	CRLS1	20	0.1	rs16991615	20.06	rs1028410	0.301142	-6.39	-6.094	576	top1	0.3	4e-12	6.094	1.1e-09	7.33055e-06	0.00366528
CGS02	Breast	Testis	CRLS1	20	0.1	rs16991615	20.06	rs2235816	0.355742	-10.56	-6.188	576	lasso	0.36	1.3e-31	6.07674	1.23e-09	8.09969e-06	0.00409844
CGS02	Breast	Testis	CRLS1	20	0.1	rs16991615	20.06	rs2235816	0.359538	-10.62	-6.188	576	lasso	0.37	3.6e-32	6.05394	1.41e-09	9.08746e-06	0.00469822
CGS02	Breast	Brain_Cortex	RPAIN	17	0.303	rs8070740	-6.04	rs8070740	0.175	6.54	-6.044	496	top1	0.18	4.5e-10	-6.044	1.5e-09	9.5202e-06	0.0049981
CGS02	Breast	Brain_Cortex	RPAIN	17	0.303	rs8070740	-6.04	rs8070740	0.175	6.54	-6.044	496	top1	0.18	4.5e-10	-6.044	1.5e-09	9.5202e-06	0.0049981
CGS02	Breast	Esophagus_Gastroesophageal_Junction	RPAIN	17	0.1855	rs8070740	-6.04	rs8070740	0.120874	6.81	-6.044	495	top1	0.12	7.4e-11	-6.044	1.5e-09	9.5202e-06	0.0049981
CGS02	Breast	Esophagus_Gastroesophageal_Junction	RPAIN	17	0.1855	rs8070740	-6.04	rs8070740	0.120874	6.81	-6.044	495	top1	0.12	7.4e-11	-6.044	1.5e-09	9.5202e-06	0.0049981
CGS02	Breast	Thyroid	CRLS1	20	0.6049	rs16991615	20.06	rs2235816	0.48	-16.31	-6.188	575	enet	0.48	1.9e-81	5.99017	2.1e-09	1.28865e-05	0.00699734
CGS02	Breast	Thyroid	CRLS1	20	0.6146	rs16991615	20.06	rs2235816	0.482	-16.37	-6.188	575	enet	0.49	1.3e-82	5.98571	2.15e-09	1.31208e-05	0.00716395
CGS02	Breast	Artery_Coronary	CRLS1	20	0.5959	rs16991615	20.06	rs6133280	0.393	-9.01	-5.949	575	top1	0.39	8.6e-24	5.949	2.7e-09	1.59232e-05	0.00899659
CGS02	Breast	Artery_Coronary	CRLS1	20	0.5929	rs16991615	20.06	rs6133280	0.393	-9.01	-5.949	575	top1	0.39	9.4e-24	5.949	2.7e-09	1.59232e-05	0.00899659
CGS02	Breast	Colon_Transverse	CRLS1	20	0.5338	rs16991615	20.06	rs1028410	0.437708	-12.58	-6.094	576	lasso	0.44	1.3e-46	5.949	2.7e-09	1.59232e-05	0.00899659
CGS02	Breast	Breast_Mammary_Tissue	RPAIN	17	0.1542	rs8070740	-6.04	rs8066928	0.123	7.85	-5.868	497	lasso	0.14	1.8e-14	5.872	4.31e-09	2.40154e-05	0.0143612
CGS02	Breast	Breast_Mammary_Tissue	RPAIN	17	0.1542	rs8070740	-6.04	rs8066928	0.123	7.85	-5.868	497	lasso	0.14	1.7e-14	5.872	4.31e-09	2.40154e-05	0.0143612
CGS02	Breast	Colon_Transverse	RPAIN	17	0.128	rs8070740	-6.04	rs1050390	0.067042	5.48	5.872	495	top1	0.067	4.7e-07	5.872	4.31e-09	2.40154e-05	0.0143612
CGS02	Breast	Colon_Transverse	RPAIN	17	0.128	rs8070740	-6.04	rs1050390	0.067042	5.48	5.872	495	top1	0.067	4.7e-07	5.872	4.31e-09	2.40154e-05	0.0143612
CGS02	Breast	Esophagus_Muscularis	RPAIN	17	0.1996	rs8070740	-6.04	rs1050390	0.185	9.24	5.872	496	top1	0.18	7.3e-22	5.872	4.31e-09	2.40154e-05	0.0143612
CGS02	Breast	Esophagus_Muscularis	RPAIN	17	0.1996	rs8070740	-6.04	rs1050390	0.185	9.24	5.872	496	top1	0.18	7.3e-22	5.872	4.31e-09	2.40154e-05	0.0143612
CGS02	Breast	Heart_Left_Ventricle	RPAIN	17	0.1995	rs8070740	-6.04	rs1050390	0.16	7.99	5.872	497	top1	0.16	3e-16	5.872	4.31e-09	2.40154e-05	0.0143612
CGS02	Breast	Heart_Left_Ventricle	RPAIN	17	0.1995	rs8070740	-6.04	rs1050390	0.16	7.99	5.872	497	top1	0.16	3e-16	5.872	4.31e-09	2.40154e-05	0.0143612
CGS02	Breast	Lung	RPAIN	17	0.2017	rs8070740	-6.04	rs1050390	0.147	8.94	5.872	496	top1	0.15	5.6e-19	5.872	4.31e-09	2.40154e-05	0.0143612
CGS02	Breast	Lung	RPAIN	17	0.2017	rs8070740	-6.04	rs1050390	0.147	8.94	5.872	496	top1	0.15	5.6e-19	5.872	4.31e-09	2.40154e-05	0.0143612
CGS02	Breast	Muscle_Skeletal	RPAIN	17	0.2057	rs8070740	-6.04	rs1050390	0.151	10.62	5.872	497	top1	0.15	1.5e-26	5.872	4.31e-09	2.40154e-05	0.0143612
CGS02	Breast	Muscle_Skeletal	RPAIN	17	0.2057	rs8070740	-6.04	rs1050390	0.151	10.62	5.872	497	top1	0.15	1.5e-26	5.872	4.31e-09	2.40154e-05	0.0143612
CGS02	Breast	Thyroid	RPAIN	17	0.1882	rs8070740	-6.04	rs1050390	0.132	8.72	5.872	496	top1	0.13	6.8e-19	5.872	4.31e-09	2.40154e-05	0.0143612
CGS02	Breast	Thyroid	RPAIN	17	0.1882	rs8070740	-6.04	rs1050390	0.132	8.72	5.872	496	top1	0.13	6.8e-19	5.872	4.31e-09	2.40154e-05	0.0143612
CGS02	Breast	Artery_Aorta	RPAIN	17	0.1543	rs8070740	-6.04	rs8066928	0.128	7.12	-5.868	497	top1	0.13	7.3e-13	-5.868	4.41e-09	2.42083e-05	0.0146944
CGS02	Breast	Artery_Aorta	RPAIN	17	0.1543	rs8070740	-6.04	rs8066928	0.128	7.12	-5.868	497	top1	0.13	7.3e-13	-5.868	4.41e-09	2.42083e-05	0.0146944
CGS02	Breast	Colon_Sigmoid	RPAIN	17	0.2214	rs8070740	-6.04	rs8066928	0.0962	6.25	-5.868	496	top1	0.096	1.3e-08	-5.868	4.41e-09	2.42083e-05	0.0146944
CGS02	Breast	Colon_Sigmoid	RPAIN	17	0.2214	rs8070740	-6.04	rs8066928	0.0962	6.25	-5.868	496	top1	0.096	1.3e-08	-5.868	4.41e-09	2.42083e-05	0.0146944
CGS02	Breast	Ovary	RPAIN	17	0.1	rs8070740	-6.04	rs8066928	0.013247	4.01	-5.868	497	top1	0.013	0.078	-5.868	4.41e-09	2.42083e-05	0.0146944
CGS02	Breast	Ovary	RPAIN	17	0.1	rs8070740	-6.04	rs8066928	0.013247	4.01	-5.868	497	top1	0.013	0.078	-5.868	4.41e-09	2.42083e-05	0.0146944
CGS02	Breast	Prostate	RPAIN	17	0.1	rs8070740	-6.04	rs8066928	0.103726	5.02	-5.868	493	top1	0.1	1.1e-06	-5.868	4.41e-09	2.42083e-05	0.0146944
CGS02	Breast	Prostate	FAM193B	5	0.1	rs149307	11.66	rs6870999	0.000745	2.45	-5.868	243	top1	0.00075	0.28	-5.868	4.41e-09	2.42083e-05	0.0146944
CGS02	Breast	Uterus	RPAIN	17	0.1	rs8070740	-6.04	rs8072363	0.210462	5.54	5.801	497	enet	0.22	2.3e-08	5.80995	6.25e-09	3.36437e-05	0.0208254
CGS02	Breast	Adipose_Visceral_Omentum	RPAIN	17	0.1757	rs8070740	-6.04	rs8072363	0.147	8.64	5.801	496	top1	0.15	1.3e-17	5.801	6.59e-09	3.45257e-05	0.0219583
CGS02	Breast	Adipose_Visceral_Omentum	RPAIN	17	0.1757	rs8070740	-6.04	rs8072363	0.147	8.64	5.801	496	top1	0.15	1.3e-17	5.801	6.59e-09	3.45257e-05	0.0219583
CGS02	Breast	Adipose_Visceral_Omentum	NSUN4	1	0.0405	rs12142240	-5.8	rs12142240	0.021	4.35	-5.801	324	top1	0.021	0.0011	-5.801	6.59e-09	3.45257e-05	0.0219583
CGS02	Breast	Artery_Tibial	RPAIN	17	0.1903	rs8070740	-6.04	rs8072363	0.102	8.15	5.801	497	top1	0.1	3.7e-15	5.801	6.59e-09	3.45257e-05	0.0219583
CGS02	Breast	Artery_Tibial	RPAIN	17	0.1903	rs8070740	-6.04	rs8072363	0.102	8.15	5.801	497	top1	0.1	3.7e-15	5.801	6.59e-09	3.45257e-05	0.0219583
CGS02	Breast	Brain_Cerebellum	RPAIN	17	0.2761	rs8070740	-6.04	rs8072363	0.09508	5.6	5.801	496	top1	0.095	4.3e-06	5.801	6.59e-09	3.45257e-05	0.0219583
CGS02	Breast	Brain_Cerebellum	RPAIN	17	0.2761	rs8070740	-6.04	rs8072363	0.09508	5.6	5.801	496	top1	0.095	4.3e-06	5.801	6.59e-09	3.45257e-05	0.0219583
CGS02	Breast	Pancreas	RPAIN	17	0.1438	rs8070740	-6.04	rs8072363	0.100488	5.51	5.801	496	top1	0.1	1.4e-08	5.801	6.59e-09	3.45257e-05	0.0219583
CGS02	Breast	Pancreas	RPAIN	17	0.1438	rs8070740	-6.04	rs8072363	0.100488	5.51	5.801	496	top1	0.1	1.4e-08	5.801	6.59e-09	3.45257e-05	0.0219583
CGS02	Breast	Spleen	RPAIN	17	0.1059	rs8070740	-6.04	rs8072363	0.046217	4.03	5.801	495	top1	0.046	0.00078	5.801	6.59e-09	3.45257e-05	0.0219583
CGS02	Breast	Spleen	RPAIN	17	0.1059	rs8070740	-6.04	rs8072363	0.046217	4.03	5.801	495	top1	0.046	0.00078	5.801	6.59e-09	3.45257e-05	0.0219583
CGS02	Breast	Stomach	RPAIN	17	0.2127	rs8070740	-6.04	rs8072363	0.163	7.69	5.801	496	top1	0.16	6.6e-14	5.801	6.59e-09	3.45257e-05	0.0219583
CGS02	Breast	Stomach	RPAIN	17	0.2127	rs8070740	-6.04	rs8072363	0.163	7.69	5.801	496	top1	0.16	6.6e-14	5.801	6.59e-09	3.45257e-05	0.0219583
CGS02	Breast	Testis	RPAIN	17	0.1	rs8070740	-6.04	rs8072363	0.181127	7.27	5.801	495	top1	0.18	4.1e-15	5.801	6.59e-09	3.45257e-05	0.0219583
CGS02	Breast	Testis	RPAIN	17	0.1	rs8070740	-6.04	rs8072363	0.181127	7.27	5.801	495	top1	0.18	4.1e-15	5.801	6.59e-09	3.45257e-05	0.0219583
CGS02	Breast	Heart_Left_Ventricle	INO80E	16	0.0676	rs34564246	5.8	rs34564246	-0.001194	-3.36	5.7988	192	lasso	0.00074	0.26	-5.79882	6.68e-09	3.49423e-05	0.0222582
CGS02	Breast	Esophagus_Gastroesophageal_Junction	ZNF346	5	0.1555	rs365132	12.08	rs1700490	0.058	5.43	11.938	374	enet	0.06	5.2e-06	5.72726	1.02e-08	5.12626e-05	0.0339871
CGS02	Breast	Skin_Not_Sun_Exposed_Suprapubic	SUN2	22	0.0471	rs763121	-7.33	rs4821815	-0.001531	-4.13	6.875	363	lasso	0.0013	0.2	-5.68196	1.33e-08	6.5557e-05	0.0443165
CGS02	Breast	Colon_Transverse	CRLS1	20	0.5364	rs16991615	20.06	rs1028410	0.440863	-12.62	-6.094	576	enet	0.44	1e-46	5.584	2.35e-08	0.000105816	0.0783036
CGS02	Breast	Testis	HELQ	4	0.1	rs6535473	-9.64	rs4693626	0.167	7.49	5.514	378	lasso	0.18	3.9e-15	5.57266	2.51e-08	0.000110336	0.0836349
CGS02	Breast	Kidney_Cortex	RPAIN	17	0.1	rs8070740	-6.04	rs8074617	0.24988	4.27	5.554	495	top1	0.25	6.3e-06	5.554	2.79e-08	0.000121523	0.0929647
CGS02	Breast	Prostate	PLXDC1	17	0.1	rs4795369	-4.1	rs12603914	-0.004416	-2.33	-2.801	340	bslmm	-0.002	0.45	-5.5539	2.79e-08	0.000121523	0.0929647
CGS02	Breast	Adrenal_Gland	HELQ	4	0.616	rs6535473	-9.64	rs4693626	0.525	10.85	5.514	376	top1	0.53	8e-38	5.514	3.51e-08	0.000148799	0.116956
CGS02	Breast	Cells_Cultured_fibroblasts	HELQ	4	0.2669	rs6535473	-9.64	rs2046731	-0.00209	-4.27	-1.058	378	lasso	-0.0013	0.54	5.514	3.51e-08	0.000148799	0.116956
CGS02	Breast	Kidney_Cortex	HELQ	4	0.1	rs6535473	-9.64	rs4693626	0.26459	4.41	5.514	377	top1	0.26	3.1e-06	5.514	3.51e-08	0.000148799	0.116956
CGS02	Breast	Ovary	HELQ	4	0.1	rs6535473	-9.64	rs4693626	0.39066	7.96	5.514	377	top1	0.39	4.8e-19	5.514	3.51e-08	0.000148799	0.116956
CGS02	Breast	Pituitary	HELQ	4	0.1333	rs6535473	-9.64	rs4693626	0.213444	7.31	5.514	378	top1	0.21	6.1e-14	5.514	3.51e-08	0.000148799	0.116956
CGS02	Breast	Spleen	HELQ	4	0.4071	rs6535473	-9.64	rs4693626	0.266	7.88	5.514	376	top1	0.27	1.5e-16	5.514	3.51e-08	0.000148799	0.116956
CGS02	Breast	Uterus	HELQ	4	0.1	rs6535473	-9.64	rs4693626	0.30983	6.28	5.514	377	top1	0.31	7.9e-12	5.514	3.51e-08	0.000148799	0.116956
CGS02	Breast	Uterus	CAD	2	0.1	rs704795	7.93	rs1122227	0.055659	-3.8	5.505	273	top1	0.056	0.0045	-5.505	3.69e-08	0.00015544	0.122953
CGS02	Breast	Brain_Spinal_cord_cervical_c-1	GTF3C2	2	0.0181	rs704795	7.93	rs11686131	0.007167	-2.29	5.5	274	top1	0.0072	0.17	-5.5	3.8e-08	0.00015967	0.126619
CGS02	Breast	Vagina	RPAIN	17	0.1	rs8070740	-6.04	rs1806263	0.122147	5.8	5.478	496	lasso	0.2	3.1e-08	5.478	4.3e-08	0.00017843	0.143279
CGS02	Breast	Vagina	RPAIN	17	0.1	rs8070740	-6.04	rs1806263	0.122147	5.8	5.478	496	lasso	0.2	2.9e-08	5.478	4.3e-08	0.00017843	0.143279
CGS02	Breast	Breast_Mammary_Tissue	HELQ	4	0.4083	rs6535473	-9.64	rs4693626	0.258	10.07	5.514	377	enet	0.27	7.3e-28	5.4539	4.93e-08	0.000203054	0.164271
CGS02	Breast	Adrenal_Gland	DNAJA1	9	0.0948	rs10813912	5.59	rs2274769	0.0722	-4.31	5.434	448	top1	0.072	2.8e-05	-5.434	5.51e-08	0.000224996	0.183597
CGS02	Breast	Heart_Left_Ventricle	DNAJA1	9	0.1825	rs10813912	5.59	rs2274769	0.12	-7.578	5.434	448	top1	0.12	2.5e-12	-5.434	5.51e-08	0.000224996	0.183597
CGS02	Breast	Pituitary	DNAJA1	9	0.2555	rs10813912	5.59	rs2274769	0.274715	-8.17	5.434	448	top1	0.27	4.6e-18	-5.434	5.51e-08	0.000224996	0.183597
CGS02	Breast	Skin_Not_Sun_Exposed_Suprapubic	SUN2	22	0.0471	rs763121	-7.33	rs4821815	-0.001531	-4.13	6.875	363	lasso	0.0016	0.18	-5.41115	6.26e-08	0.000249805	0.208588
CGS02	Breast	Heart_Atrial_Appendage	DNAJA1	9	0.1677	rs10813912	5.59	rs3780475	0.156039	-7.38	-5.407	448	top1	0.16	3.5e-15	5.407	6.41e-08	0.000254572	0.213586
CGS02	Breast	Pancreas	DNAJA1	9	0.1285	rs10813912	5.59	rs3780475	0.097951	-5.9	-5.407	448	top1	0.098	2.1e-08	5.407	6.41e-08	0.000254572	0.213586
CGS02	Breast	Colon_Transverse	NSUN4	1	0.1433	rs12142240	-5.8	rs17361749	0.157	7.55	5.363	325	top1	0.16	5.7e-15	5.363	8.19e-08	0.000318432	0.272896
CGS02	Breast	Breast_Mammary_Tissue	CRLS1	20	0.5937	rs16991615	20.06	rs2235816	0.45929	-13.43	-6.188	575	enet	0.47	3.1e-53	5.3501	8.79e-08	0.000339385	0.292889
CGS02	Breast	Breast_Mammary_Tissue	CRLS1	20	0.5883	rs16991615	20.06	rs2235816	0.46005	-13.44	-6.188	575	enet	0.47	3e-53	5.3475	8.92e-08	0.000343608	0.297221
CGS02	Breast	Adipose_Subcutaneous	DNAJA1	9	0.2507	rs10813912	5.59	rs10758181	0.292	-13.156	5.332	448	top1	0.29	1.9e-44	-5.332	9.71e-08	0.000368501	0.323544
CGS02	Breast	Artery_Tibial	DNAJA1	9	0.2241	rs10813912	5.59	rs10758181	0.313924	-13.38	5.332	448	top1	0.31	2.2e-48	-5.332	9.71e-08	0.000368501	0.323544
CGS02	Breast	Colon_Transverse	DNAJA1	9	0.2783	rs10813912	5.59	rs10758181	0.254	-9.66	5.332	448	top1	0.25	2.1e-24	-5.332	9.71e-08	0.000368501	0.323544
CGS02	Breast	Esophagus_Gastroesophageal_Junction	DNAJA1	9	0.2306	rs10813912	5.59	rs10758181	0.161	-7.38	5.332	448	top1	0.16	3.6e-14	-5.332	9.71e-08	0.000368501	0.323544
CGS02	Breast	Esophagus_Mucosa	DNAJA1	9	0.2238	rs10813912	5.59	rs10758181	0.249113	-11.04	5.332	448	top1	0.25	6e-32	-5.33	9.71e-08	0.000368501	0.323544
CGS02	Breast	Skin_Not_Sun_Exposed_Suprapubic	DNAJA1	9	0.2704	rs10813912	5.59	rs10758181	0.264	-11.58	5.332	448	top1	0.26	3.8e-35	-5.332	9.71e-08	0.000368501	0.323544
CGS02	Breast	Cells_Cultured_fibroblasts	GAMT	19	0.0711	rs12980370	-6.62	rs349313	-0.000858	-3.01	-5.293	364	top1	-0.00086	0.44	5.293	1.2e-07	0.000440847	0.399848
CGS02	Breast	Esophagus_Gastroesophageal_Junction	SPPL3	12	0.1439	rs550349	5.37	rs532140	0.098002	6.2	-5.279	425	top1	0.098	5.1e-09	-5.279	1.3e-07	0.000470836	0.433169
CGS02	Breast	Artery_Tibial	SLC25A12	2	0.0646	rs6433319	5.45	rs6758704	0.0486	5.65	-5.265	383	top1	0.049	6.9e-08	-5.265	1.4e-07	0.000501602	0.46649
CGS02	Breast	Esophagus_Gastroesophageal_Junction	NSUN4	1	0.1221	rs12142240	-5.8	rs17357621	0.0957	5.99	5.253	325	top1	0.096	7.7e-09	5.253	1.5e-07	0.000530584	0.49981
CGS02	Breast	Esophagus_Mucosa	NSUN4	1	0.152	rs12142240	-5.8	rs17357621	0.215	10.34	5.253	324	top1	0.21	2.8e-27	5.253	1.5e-07	0.000530584	0.49981
[truncated: 2,815 more rows]

## Sheet: Supplementary Data 6
Supplementary Data 6. Genes that identified both in colocalization and 3'aTWAS analyses
[truncated: 387 more rows]

[truncated: 3 more sheets: Supplementary Data 7, Supplementary Data 8, Supplementary Data 9]
