# Supplementary material for: A distinct class of pan-cancer susceptibility genes revealed by an alternative polyadenylation transcriptome-wide association study
Source: Nat Commun. 2024 Feb 26;15:1729. doi: 10.1038/s41467-024-46064-7 (PMC10897204; doi:10.1038/s41467-024-46064-7)
Supplement: Supplementary file 6 — Source Data [file 41467_2024_46064_MOESM6_ESM.zip]

Archive with 2 entries (2 files):
- Source data.pdf
- __MACOSX/._Source data.pdf
